# Supplementary material for: Bioinformatics analysis for the role of CALR in human cancers
Source: PLoS One. 2021 Dec 15;16(12):e0261254. doi: 10.1371/journal.pone.0261254 (PMC8673678; doi:10.1371/journal.pone.0261254)
Supplement: S1 Table — (XLSX) [file pone.0261254.s005.xlsx]

## Sheet: Adrenocortical Carcinoma
Correlation analysis of related genes and CALR in tumors based on the Regulome Explorer
Table1.Adrenocortical Carcinoma
id_a	pretty_label_a	datatype_a	chr_a	start_a	end_a	id_b	pretty_label_b	datatype_b	chr_b	start_b	end_b	link_distance	adj_logged_pvalue	logged_pvalue	correlation	num_nonna
N:GEXP:CALR:chr19:13049392:13055303:+:811	CALR	GEXP	19	13049392	13055303	N:GEXP:SECISBP2:chr9:91933421:91974557:+:79048	SECISBP2	GEXP	9	91933421	91974557	500000000	0	7	-0.56	78
N:GEXP:CALR:chr19:13049392:13055303:+:811	CALR	GEXP	19	13049392	13055303	N:GEXP:MOAP1:chr14:93648541:93651273:-:64112	MOAP1	GEXP	14	93648541	93651273	500000000	0	6.9	-0.56	78
N:GEXP:CALR:chr19:13049392:13055303:+:811	CALR	GEXP	19	13049392	13055303	N:GEXP:RAB14:chr9:123940415:123985292:-:51552	RAB14	GEXP	9	123940415	123985292	500000000	0	6.5	-0.54	78
N:GEXP:CALR:chr19:13049392:13055303:+:811	CALR	GEXP	19	13049392	13055303	N:GEXP:TMSB10:chr2:85132749:85133795:+:9168	TMSB10	GEXP	2	85132749	85133795	500000000	0	6.3	0.53	78
N:GEXP:CALR:chr19:13049392:13055303:+:811	CALR	GEXP	19	13049392	13055303	N:GEXP:WDR3:chr1:118472343:118509165:+:10885	WDR3	GEXP	1	118472343	118509165	500000000	0	6.2	-0.53	78
N:GEXP:CALR:chr19:13049392:13055303:+:811	CALR	GEXP	19	13049392	13055303	N:GEXP:TPM4:chr19:16177831:16213813:+:7171	TPM4	GEXP	19	16177831	16213813	3122528	0	6.2	0.53	78
N:GEXP:CALR:chr19:13049392:13055303:+:811	CALR	GEXP	19	13049392	13055303	N:GEXP:MAN2B1:chr19:12757325:12777556:-:4125	MAN2B1	GEXP	19	12757325	12777556	271836	0	6.2	0.53	78
N:GEXP:CALR:chr19:13049392:13055303:+:811	CALR	GEXP	19	13049392	13055303	N:GEXP:KIAA1737:chr14:77564440:77583630:+:85457	KIAA1737	GEXP	14	77564440	77583630	500000000	0	6.1	-0.53	78
N:GEXP:CALR:chr19:13049392:13055303:+:811	CALR	GEXP	19	13049392	13055303	N:GEXP:FUBP3:chr9:133454352:133513739:+:8939	FUBP3	GEXP	9	133454352	133513739	500000000	0	6.1	-0.53	78
N:GEXP:CALR:chr19:13049392:13055303:+:811	CALR	GEXP	19	13049392	13055303	N:GEXP:LDOC1L:chr22:44888452:44894178:-:84247	LDOC1L	GEXP	22	44888452	44894178	500000000	0	6.1	-0.52	78
Table2.Bladder Cancer
id_a	pretty_label_a	datatype_a	chr_a	start_a	end_a	id_b	pretty_label_b	datatype_b	chr_b	start_b	end_b	link_distance	adj_logged_pvalue	logged_pvalue	correlation	num_nonna
N:GEXP:CALR:chr19:13049414:13055304:+:811	CALR	GEXP	19	13049414	13055304	N:GEXP:PDIA3:chr15:44038590:44064804:+:2923	PDIA3	GEXP	15	44038590	44064804	500000000	8.9	17	0.637	144
N:GEXP:CALR:chr19:13049414:13055304:+:811	CALR	GEXP	19	13049414	13055304	N:GEXP:PDIA3P:chr1:146649430:146651528:+:171423	PDIA3P	GEXP	1	146649430	146651528	500000000	7.4	15.5	0.613	144
N:GEXP:CALR:chr19:13049414:13055304:+:811	CALR	GEXP	19	13049414	13055304	N:GEXP:PDIA4:chr7:148700154:148725782:-:9601	PDIA4	GEXP	7	148700154	148725782	500000000	6.1	14.2	0.591	144
N:GEXP:CALR:chr19:13049414:13055304:+:811	CALR	GEXP	19	13049414	13055304	N:GEXP:CTSA:chr20:44519591:44527458:+:5476	CTSA	GEXP	20	44519591	44527458	500000000	5.8	13.9	0.586	144
N:GEXP:CALR:chr19:13049414:13055304:+:811	CALR	GEXP	19	13049414	13055304	N:GEXP:PLOD1:chr1:11994724:12035599:+:5351	PLOD1	GEXP	1	11994724	12035599	500000000	4.7	12.7	0.564	144
N:GEXP:CALR:chr19:13049414:13055304:+:811	CALR	GEXP	19	13049414	13055304	N:GEXP:HSP90B1:chr12:104324189:104341703:+:7184	HSP90B1	GEXP	12	104324189	104341703	500000000	4.5	12.6	0.561	144
N:GEXP:CALR:chr19:13049414:13055304:+:811	CALR	GEXP	19	13049414	13055304	N:GEXP:FP588:chr9:35860271:35865515:+:92973	FP588	GEXP	9	35860271	35865515	500000000	4.5	12.6	-0.561	144
N:GEXP:CALR:chr19:13049414:13055304:+:811	CALR	GEXP	19	13049414	13055304	N:GEXP:PDIA6:chr2:10923517:10978103:-:10130	PDIA6	GEXP	2	10923517	10978103	500000000	4.2	12.2	0.554	144
N:GEXP:CALR:chr19:13049414:13055304:+:811	CALR	GEXP	19	13049414	13055304	N:GEXP:DNAJB11:chr3:186287952:186303589:+:51726	DNAJB11	GEXP	3	186287952	186303589	500000000	3.6	11.6	0.542	144
N:GEXP:CALR:chr19:13049414:13055304:+:811	CALR	GEXP	19	13049414	13055304	N:GEXP:MANF:chr3:51422692:51426828:+:7873	MANF	GEXP	3	51422692	51426828	500000000	3.4	11.5	0.539	144
N:GEXP:CALR:chr19:13049414:13055304:+:811	CALR	GEXP	19	13049414	13055304	N:GEXP:HYOU1:chr11:118914896:118927925:-:10525	HYOU1	GEXP	11	118914896	118927925	500000000	3.4	11.5	0.539	144
N:GEXP:CALR:chr19:13049414:13055304:+:811	CALR	GEXP	19	13049414	13055304	N:GEXP:OSTC:chr4:109571741:109588980:+:58505	OSTC	GEXP	4	109571741	109588980	500000000	2.8	10.9	0.526	144
N:GEXP:C19ORF10:chr19:4657557:4670415:-:56005	C19ORF10	GEXP	19	4657557	4670415	N:GEXP:CALR:chr19:13049414:13055304:+:811	CALR	GEXP	19	13049414	13055304	8378999	2.8	10.9	0.526	144
N:GEXP:CALR:chr19:13049414:13055304:+:811	CALR	GEXP	19	13049414	13055304	N:GEXP:LYRM7:chr5:130506641:130541119:+:90624	LYRM7	GEXP	5	130506641	130541119	500000000	2.6	10.7	-0.521	144
N:GEXP:CALR:chr19:13049414:13055304:+:811	CALR	GEXP	19	13049414	13055304	N:GEXP:CBX7:chr22:39526779:39548538:-:23492	CBX7	GEXP	22	39526779	39548538	500000000	2.7	10.7	-0.522	144
N:GEXP:CALR:chr19:13049414:13055304:+:811	CALR	GEXP	19	13049414	13055304	N:GEXP:HSPA5:chr9:127997127:128003666:-:3309	HSPA5	GEXP	9	127997127	128003666	500000000	2.6	10.6	0.52	144
N:GEXP:ARPC1B:chr7:98972298:98992404:+:10095	ARPC1B	GEXP	7	98972298	98992404	N:GEXP:CALR:chr19:13049414:13055304:+:811	CALR	GEXP	19	13049414	13055304	500000000	2.4	10.5	0.517	144
N:GEXP:CALR:chr19:13049414:13055304:+:811	CALR	GEXP	19	13049414	13055304	N:MIRN:HSA-MIR-193B-5P:chr16:14397824:14397906:+:mature	HSA-MIR-193B-5P	MIRN	16	14397824	14397906	500000000	1.2	8.7	0.475	144
N:GEXP:CALR:chr19:13049414:13055304:+:811	CALR	GEXP	19	13049414	13055304	N:MIRN:HSA-MIR-193B:chr16:14397824:14397906:+:MIMAT0004767	HSA-MIR-193B	MIRN	16	14397824	14397906	500000000	0.8	8.4	0.466	144
N:GEXP:CALR:chr19:13049414:13055304:+:811	CALR	GEXP	19	13049414	13055304	N:MIRN:HSA-MIR-193A-5P:chr17:29887015:29887102:+:mature	HSA-MIR-193A-5P	MIRN	17	29887015	29887102	500000000	0.1	7.7	0.447	144
N:GEXP:CALR:chr19:13049414:13055304:+:811	CALR	GEXP	19	13049414	13055304	N:MIRN:HSA-MIR-193B-3P:chr16:14397824:14397906:+:mature	HSA-MIR-193B-3P	MIRN	16	14397824	14397906	500000000	0	6.7	0.416	144
N:GEXP:CALR:chr19:13049414:13055304:+:811	CALR	GEXP	19	13049414	13055304	N:MIRN:HSA-MIR-27A-3P:chr19:13947254:13947331:+:mature	HSA-MIR-27A-3P	MIRN	19	13947254	13947331	891950	0	6.3	0.405	144
N:GEXP:CALR:chr19:13049414:13055304:+:811	CALR	GEXP	19	13049414	13055304	N:MIRN:HSA-MIR-193B:chr16:14397824:14397906:+:	HSA-MIR-193B	MIRN	16	14397824	14397906	500000000	0	6.2	0.401	144
N:GEXP:CALR:chr19:13049414:13055304:+:811	CALR	GEXP	19	13049414	13055304	N:MIRN:HSA-MIR-146B-5P:chr10:104196269:104196341:+:mature	HSA-MIR-146B-5P	MIRN	10	104196269	104196341	500000000	0	6.1	0.398	144
N:GEXP:CALR:chr19:13049414:13055304:+:811	CALR	GEXP	19	13049414	13055304	N:MIRN:HSA-MIR-146B-3P:chr10:104196269:104196341:+:mature	HSA-MIR-146B-3P	MIRN	10	104196269	104196341	500000000	0	6.1	0.399	144
N:GEXP:CALR:chr19:13049414:13055304:+:811	CALR	GEXP	19	13049414	13055304	N:MIRN:HSA-MIR-193B:chr16:14397824:14397906:+:MIMAT0002819	HSA-MIR-193B	MIRN	16	14397824	14397906	500000000	0	6	0.394	144
Table3.Breast Cancer
id_a	pretty_label_a	datatype_a	chr_a	start_a	end_a	id_b	pretty_label_b	datatype_b	chr_b	start_b	end_b	link_distance	adj_logged_pvalue	logged_pvalue	correlation	num_nonna
N:GEXP:CALR:chr19:13049414:13055304:+:811	CALR	GEXP	19	13049414	13055304	N:GEXP:RPN1:chr3:128338813:128399918:-:6184	RPN1	GEXP	3	128338813	128399918	500000000	103.6	111.7	0.672	844
N:GEXP:CALR:chr19:13049414:13055304:+:811	CALR	GEXP	19	13049414	13055304	N:GEXP:DNAJB11:chr3:186287952:186303589:+:51726	DNAJB11	GEXP	3	186287952	186303589	500000000	103.2	111.2	0.671	844
N:GEXP:CALR:chr19:13049414:13055304:+:811	CALR	GEXP	19	13049414	13055304	N:GEXP:PDIA6:chr2:10923517:10978103:-:10130	PDIA6	GEXP	2	10923517	10978103	500000000	94.3	102.4	0.651	844
N:GEXP:CALR:chr19:13049414:13055304:+:811	CALR	GEXP	19	13049414	13055304	N:GEXP:PDIA4:chr7:148700154:148725782:-:9601	PDIA4	GEXP	7	148700154	148725782	500000000	93.5	101.6	0.649	844
N:GEXP:CALR:chr19:13049414:13055304:+:811	CALR	GEXP	19	13049414	13055304	N:GEXP:PPIB:chr15:64448014:64455354:-:5479	PPIB	GEXP	15	64448014	64455354	500000000	91.8	99.9	0.645	844
N:GEXP:CALR:chr19:13049414:13055304:+:811	CALR	GEXP	19	13049414	13055304	N:GEXP:MKL2:chr16:14165196:14360636:+:57496	MKL2	GEXP	16	14165196	14360636	500000000	86.6	94.7	-0.632	844
N:GEXP:CALR:chr19:13049414:13055304:+:811	CALR	GEXP	19	13049414	13055304	N:GEXP:DDOST:chr1:20978260:20988037:-:1650	DDOST	GEXP	1	20978260	20988037	500000000	83.3	91.3	0.623	844
N:GEXP:CALR:chr19:13049414:13055304:+:811	CALR	GEXP	19	13049414	13055304	N:GEXP:P4HB:chr17:79801034:79818544:-:5034	P4HB	GEXP	17	79801034	79818544	500000000	78.4	86.5	0.609	844
N:GEXP:CALR:chr19:13049414:13055304:+:811	CALR	GEXP	19	13049414	13055304	N:GEXP:KIAA0232:chr4:6784459:6885899:+:9778	KIAA0232	GEXP	4	6784459	6885899	500000000	76.8	84.8	-0.605	844
N:GEXP:CALR:chr19:13049414:13055304:+:811	CALR	GEXP	19	13049414	13055304	N:GEXP:MANF:chr3:51422692:51426828:+:7873	MANF	GEXP	3	51422692	51426828	500000000	76.7	84.8	0.605	844
N:GEXP:CALR:chr19:13049414:13055304:+:811	CALR	GEXP	19	13049414	13055304	N:GEXP:PPP1R14B:chr11:64011951:64014413:-:26472	PPP1R14B	GEXP	11	64011951	64014413	500000000	76.3	84.4	0.603	844
N:GEXP:CALR:chr19:13049414:13055304:+:811	CALR	GEXP	19	13049414	13055304	N:GEXP:SEC13:chr3:10342615:10362858:-:6396	SEC13	GEXP	3	10342615	10362858	500000000	76	84.1	0.602	844
N:GEXP:ALS2CR8:chr2:203776978:203851060:+:79800	ALS2CR8	GEXP	2	203776978	203851060	N:GEXP:CALR:chr19:13049414:13055304:+:811	CALR	GEXP	19	13049414	13055304	500000000	69.6	77.7	-0.583	844
N:GEXP:CALR:chr19:13049414:13055304:+:811	CALR	GEXP	19	13049414	13055304	N:GEXP:PRKCSH:chr19:11546269:11561782:+:5589	PRKCSH	GEXP	19	11546269	11561782	1487632	69.5	77.5	0.583	844
N:GEXP:CALR:chr19:13049414:13055304:+:811	CALR	GEXP	19	13049414	13055304	N:GEXP:UQCRH:chr1:46769380:46782447:+:7388	UQCRH	GEXP	1	46769380	46782447	500000000	69.2	77.3	0.582	844
N:GEXP:CALR:chr19:13049414:13055304:+:811	CALR	GEXP	19	13049414	13055304	N:GEXP:FAM179B:chr14:45431416:45543634:+:23116	FAM179B	GEXP	14	45431416	45543634	500000000	69	77.1	-0.582	844
N:GEXP:C16ORF52:chr16:22018959:22098852:+:730094	C16ORF52	GEXP	16	22018959	22098852	N:GEXP:CALR:chr19:13049414:13055304:+:811	CALR	GEXP	19	13049414	13055304	500000000	68.8	76.9	-0.581	844
N:GEXP:CALR:chr19:13049414:13055304:+:811	CALR	GEXP	19	13049414	13055304	N:GEXP:CREBRF:chr5:172483355:172566291:+:153222	CREBRF	GEXP	5	172483355	172566291	500000000	68.3	76.4	-0.579	844
N:GEXP:CALR:chr19:13049414:13055304:+:811	CALR	GEXP	19	13049414	13055304	N:GEXP:TRIM23:chr5:64885507:64920187:-:373	TRIM23	GEXP	5	64885507	64920187	500000000	67.7	75.8	-0.577	844
N:GEXP:CALR:chr19:13049414:13055304:+:811	CALR	GEXP	19	13049414	13055304	N:GEXP:HYOU1:chr11:118914896:118927925:-:10525	HYOU1	GEXP	11	118914896	118927925	500000000	67.1	75.2	0.576	844
N:GEXP:CALR:chr19:13049414:13055304:+:811	CALR	GEXP	19	13049414	13055304	N:GEXP:CEP120:chr5:122680579:122759286:-:153241	CEP120	GEXP	5	122680579	122759286	500000000	66.9	75	-0.575	844
N:GEXP:CALR:chr19:13049414:13055304:+:811	CALR	GEXP	19	13049414	13055304	N:GEXP:ECE2:chr3:183967445:184010819:+:9718	ECE2	GEXP	3	183967445	184010819	500000000	66.7	74.8	0.574	844
N:GEXP:CALR:chr19:13049414:13055304:+:811	CALR	GEXP	19	13049414	13055304	N:GEXP:PLOD1:chr1:11994724:12035599:+:5351	PLOD1	GEXP	1	11994724	12035599	500000000	66	74.1	0.572	844
N:GEXP:CALR:chr19:13049414:13055304:+:811	CALR	GEXP	19	13049414	13055304	N:GEXP:DMXL1:chr5:118406900:118584822:+:1657	DMXL1	GEXP	5	118406900	118584822	500000000	65.6	73.6	-0.571	844
N:GEXP:CALR:chr19:13049414:13055304:+:811	CALR	GEXP	19	13049414	13055304	N:GEXP:UQCRHL:chr1:16133657:16134194:-:440567	UQCRHL	GEXP	1	16133657	16134194	500000000	65.3	73.4	0.57	844
N:GEXP:CALR:chr19:13049414:13055304:+:811	CALR	GEXP	19	13049414	13055304	N:GEXP:HSPA5:chr9:127997127:128003666:-:3309	HSPA5	GEXP	9	127997127	128003666	500000000	64.2	72.3	0.566	844
N:GEXP:CALR:chr19:13049414:13055304:+:811	CALR	GEXP	19	13049414	13055304	N:GEXP:UGCG:chr9:114659206:114695433:+:7357	UGCG	GEXP	9	114659206	114695433	500000000	63.6	71.7	-0.564	844
N:GEXP:CALR:chr19:13049414:13055304:+:811	CALR	GEXP	19	13049414	13055304	N:GEXP:LSR:chr19:35739559:35758867:+:51599	LSR	GEXP	19	35739559	35758867	22684255	63.1	71.2	0.563	844
N:GEXP:CALR:chr19:13049414:13055304:+:811	CALR	GEXP	19	13049414	13055304	N:GEXP:MRPL2:chr6:43021767:43027242:-:51069	MRPL2	GEXP	6	43021767	43027242	500000000	62.9	71	0.562	844
N:GEXP:CALR:chr19:13049414:13055304:+:811	CALR	GEXP	19	13049414	13055304	N:GEXP:CSTB:chr21:45193831:45196259:-:1476	CSTB	GEXP	21	45193831	45196259	500000000	62.7	70.7	0.561	844
N:GEXP:CALR:chr19:13049414:13055304:+:811	CALR	GEXP	19	13049414	13055304	N:GEXP:HSP90B1:chr12:104324189:104341703:+:7184	HSP90B1	GEXP	12	104324189	104341703	500000000	61.7	69.8	0.558	844
N:GEXP:CALR:chr19:13049414:13055304:+:811	CALR	GEXP	19	13049414	13055304	N:GEXP:CRELD2:chr22:50312283:50321186:+:79174	CRELD2	GEXP	22	50312283	50321186	500000000	61.6	69.7	0.558	844
N:GEXP:CALR:chr19:13049414:13055304:+:811	CALR	GEXP	19	13049414	13055304	N:GEXP:PDIA3:chr15:44038590:44064804:+:2923	PDIA3	GEXP	15	44038590	44064804	500000000	61.5	69.6	0.557	844
N:GEXP:CALR:chr19:13049414:13055304:+:811	CALR	GEXP	19	13049414	13055304	N:GEXP:ST14:chr11:130029682:130080257:+:6768	ST14	GEXP	11	130029682	130080257	500000000	61.4	69.5	0.557	844
N:GEXP:C19ORF10:chr19:4657557:4670415:-:56005	C19ORF10	GEXP	19	4657557	4670415	N:GEXP:CALR:chr19:13049414:13055304:+:811	CALR	GEXP	19	13049414	13055304	8378999	61.4	69.5	0.557	844
N:GEXP:CALR:chr19:13049414:13055304:+:811	CALR	GEXP	19	13049414	13055304	N:GEXP:MOGS:chr2:74688184:74692537:-:7841	MOGS	GEXP	2	74688184	74692537	500000000	61.1	69.1	0.556	844
N:GEXP:CALR:chr19:13049414:13055304:+:811	CALR	GEXP	19	13049414	13055304	N:GEXP:SEC61A1:chr3:127771212:127790526:+:29927	SEC61A1	GEXP	3	127771212	127790526	500000000	60.4	68.5	0.553	844
N:GEXP:CALR:chr19:13049414:13055304:+:811	CALR	GEXP	19	13049414	13055304	N:GEXP:SEPSECS:chr4:25121627:25162204:-:51091	SEPSECS	GEXP	4	25121627	25162204	500000000	60.4	68.4	-0.553	844
N:GEXP:CALR:chr19:13049414:13055304:+:811	CALR	GEXP	19	13049414	13055304	N:GEXP:MTX3:chr5:79272539:79287088:-:345778	MTX3	GEXP	5	79272539	79287088	500000000	59.9	68	-0.552	844
N:GEXP:ACER2:chr9:19397807:19452500:+:340485	ACER2	GEXP	9	19397807	19452500	N:GEXP:CALR:chr19:13049414:13055304:+:811	CALR	GEXP	19	13049414	13055304	500000000	59.8	67.9	-0.552	844
N:GEXP:CALR:chr19:13049414:13055304:+:811	CALR	GEXP	19	13049414	13055304	N:GEXP:PDIA5:chr3:122785856:122880953:+:10954	PDIA5	GEXP	3	122785856	122880953	500000000	59	67.1	0.549	844
N:GEXP:ALG3:chr3:183960117:183967313:-:10195	ALG3	GEXP	3	183960117	183967313	N:GEXP:CALR:chr19:13049414:13055304:+:811	CALR	GEXP	19	13049414	13055304	500000000	58.8	66.8	0.548	844
N:GEXP:CALR:chr19:13049414:13055304:+:811	CALR	GEXP	19	13049414	13055304	N:GEXP:PRDX4:chrX:23685645:23704514:+:10549	PRDX4	GEXP	X	23685645	23704514	500000000	58.4	66.5	0.547	844
N:GEXP:CALR:chr19:13049414:13055304:+:811	CALR	GEXP	19	13049414	13055304	N:GEXP:DDX49:chr19:19030484:19039442:+:54555	DDX49	GEXP	19	19030484	19039442	5975180	58.1	66.2	0.545	844
N:GEXP:CALR:chr19:13049414:13055304:+:811	CALR	GEXP	19	13049414	13055304	N:GEXP:PDIA3P:chr1:146649430:146651528:+:171423	PDIA3P	GEXP	1	146649430	146651528	500000000	57.1	65.2	0.542	844
N:GEXP:CALR:chr19:13049414:13055304:+:811	CALR	GEXP	19	13049414	13055304	N:GEXP:FNIP1:chr5:130977406:131132756:-:96459	FNIP1	GEXP	5	130977406	131132756	500000000	56.7	64.7	-0.54	844
N:GEXP:CALR:chr19:13049414:13055304:+:811	CALR	GEXP	19	13049414	13055304	N:GEXP:YBX1:chr1:43148066:43168020:+:4904	YBX1	GEXP	1	43148066	43168020	500000000	56.6	64.6	0.54	844
N:GEXP:CALR:chr19:13049414:13055304:+:811	CALR	GEXP	19	13049414	13055304	N:GEXP:KLHDC1:chr14:50159823:50219870:+:122773	KLHDC1	GEXP	14	50159823	50219870	500000000	56.3	64.4	-0.539	844
N:GEXP:CALR:chr19:13049414:13055304:+:811	CALR	GEXP	19	13049414	13055304	N:GEXP:PDCD5:chr19:33072094:33078358:+:9141	PDCD5	GEXP	19	33072094	33078358	20016790	56.2	64.3	0.539	844
N:GEXP:CALR:chr19:13049414:13055304:+:811	CALR	GEXP	19	13049414	13055304	N:GEXP:NUTF2:chr16:67880819:67905219:+:10204	NUTF2	GEXP	16	67880819	67905219	500000000	56.2	64.3	0.539	844
N:GEXP:CALR:chr19:13049414:13055304:+:811	CALR	GEXP	19	13049414	13055304	N:GEXP:RASEF:chr9:85597317:85678043:-:158158	RASEF	GEXP	9	85597317	85678043	500000000	56	64.1	-0.538	844
N:GEXP:CALR:chr19:13049414:13055304:+:811	CALR	GEXP	19	13049414	13055304	N:GEXP:TUBA1C:chr12:49621709:49667113:+:84790	TUBA1C	GEXP	12	49621709	49667113	500000000	55.9	64	0.538	844
N:GEXP:CALR:chr19:13049414:13055304:+:811	CALR	GEXP	19	13049414	13055304	N:GEXP:TIMM44:chr19:7991603:8008708:-:10469	TIMM44	GEXP	19	7991603	8008708	5040706	56	64	0.538	844
N:GEXP:CALR:chr19:13049414:13055304:+:811	CALR	GEXP	19	13049414	13055304	N:GEXP:COPE:chr19:19010323:19030199:-:11316	COPE	GEXP	19	19010323	19030199	5955019	55.8	63.9	0.537	844
N:GEXP:CALR:chr19:13049414:13055304:+:811	CALR	GEXP	19	13049414	13055304	N:GEXP:MED8:chr1:43849588:43855483:-:112950	MED8	GEXP	1	43849588	43855483	500000000	55.2	63.3	0.535	844
N:GEXP:CALR:chr19:13049414:13055304:+:811	CALR	GEXP	19	13049414	13055304	N:GEXP:PLOD3:chr7:100849258:100861011:-:8985	PLOD3	GEXP	7	100849258	100861011	500000000	54.9	63	0.534	844
N:GEXP:ATG2B:chr14:96747595:96829678:-:55102	ATG2B	GEXP	14	96747595	96829678	N:GEXP:CALR:chr19:13049414:13055304:+:811	CALR	GEXP	19	13049414	13055304	500000000	55	63	-0.534	844
N:GEXP:CALR:chr19:13049414:13055304:+:811	CALR	GEXP	19	13049414	13055304	N:GEXP:SMAD5:chr5:135468536:135518422:+:4090	SMAD5	GEXP	5	135468536	135518422	500000000	54.8	62.9	-0.534	844
N:GEXP:CALR:chr19:13049414:13055304:+:811	CALR	GEXP	19	13049414	13055304	N:GEXP:KIAA1109:chr4:123091758:123283914:+:84162	KIAA1109	GEXP	4	123091758	123283914	500000000	54.7	62.7	-0.533	844
N:GEXP:CALR:chr19:13049414:13055304:+:811	CALR	GEXP	19	13049414	13055304	N:GEXP:CDC20:chr1:43824626:43828873:+:991	CDC20	GEXP	1	43824626	43828873	500000000	54.6	62.7	0.533	844
N:GEXP:CALR:chr19:13049414:13055304:+:811	CALR	GEXP	19	13049414	13055304	N:GEXP:SDF2L1:chr22:21996542:21998588:+:23753	SDF2L1	GEXP	22	21996542	21998588	500000000	54.5	62.6	0.533	844
N:GEXP:CALR:chr19:13049414:13055304:+:811	CALR	GEXP	19	13049414	13055304	N:GEXP:LRBA:chr4:151185811:151936649:-:987	LRBA	GEXP	4	151185811	151936649	500000000	54.5	62.5	-0.532	844
N:GEXP:CALR:chr19:13049414:13055304:+:811	CALR	GEXP	19	13049414	13055304	N:GEXP:CENPW:chr6:126661253:126669754:+:387103	CENPW	GEXP	6	126661253	126669754	500000000	54.3	62.4	0.532	844
N:GEXP:CALR:chr19:13049414:13055304:+:811	CALR	GEXP	19	13049414	13055304	N:GEXP:RRBP1:chr20:17594323:17662928:-:6238	RRBP1	GEXP	20	17594323	17662928	500000000	54	62.1	0.531	844
N:GEXP:CALR:chr19:13049414:13055304:+:811	CALR	GEXP	19	13049414	13055304	N:GEXP:CSNK1G3:chr5:122847793:122952464:+:1456	CSNK1G3	GEXP	5	122847793	122952464	500000000	54	62.1	-0.531	844
N:GEXP:CALR:chr19:13049414:13055304:+:811	CALR	GEXP	19	13049414	13055304	N:GEXP:ZBTB26:chr9:125680378:125693779:-:57684	ZBTB26	GEXP	9	125680378	125693779	500000000	54	62.1	-0.531	844
N:GEXP:CALR:chr19:13049414:13055304:+:811	CALR	GEXP	19	13049414	13055304	N:GEXP:WDR19:chr4:39184024:39287430:+:57728	WDR19	GEXP	4	39184024	39287430	500000000	53.3	61.4	-0.528	844
N:GEXP:CALR:chr19:13049414:13055304:+:811	CALR	GEXP	19	13049414	13055304	N:GEXP:FAM58A:chrX:152853383:152864632:-:92002	FAM58A	GEXP	X	152853383	152864632	500000000	52.7	60.8	0.526	844
N:GEXP:CALR:chr19:13049414:13055304:+:811	CALR	GEXP	19	13049414	13055304	N:GEXP:MRPS5:chr2:95752952:95787754:-:64969	MRPS5	GEXP	2	95752952	95787754	500000000	52.6	60.7	0.526	844
N:GEXP:CALR:chr19:13049414:13055304:+:811	CALR	GEXP	19	13049414	13055304	N:GEXP:KARS:chr16:75661622:75682541:-:3735	KARS	GEXP	16	75661622	75682541	500000000	52.6	60.7	0.525	844
N:GEXP:CALR:chr19:13049414:13055304:+:811	CALR	GEXP	19	13049414	13055304	N:GEXP:GSTCD:chr4:106629941:106768882:+:79807	GSTCD	GEXP	4	106629941	106768882	500000000	52.6	60.7	-0.526	844
N:GEXP:APPL2:chr12:105567075:105630008:-:55198	APPL2	GEXP	12	105567075	105630008	N:GEXP:CALR:chr19:13049414:13055304:+:811	CALR	GEXP	19	13049414	13055304	500000000	52.6	60.7	-0.526	844
N:GEXP:CALR:chr19:13049414:13055304:+:811	CALR	GEXP	19	13049414	13055304	N:GEXP:KDM3B:chr5:137688285:137772716:+:51780	KDM3B	GEXP	5	137688285	137772716	500000000	52.5	60.6	-0.525	844
N:GEXP:CALR:chr19:13049414:13055304:+:811	CALR	GEXP	19	13049414	13055304	N:GEXP:CHIC1:chrX:72782984:72906937:+:53344	CHIC1	GEXP	X	72782984	72906937	500000000	52.3	60.4	-0.524	844
N:GEXP:CALR:chr19:13049414:13055304:+:811	CALR	GEXP	19	13049414	13055304	N:GEXP:PSMG1:chr21:40547384:40555440:-:8624	PSMG1	GEXP	21	40547384	40555440	500000000	51.8	59.9	0.522	844
N:GEXP:CALR:chr19:13049414:13055304:+:811	CALR	GEXP	19	13049414	13055304	N:GEXP:FAM13B:chr5:137273642:137368802:-:51306	FAM13B	GEXP	5	137273642	137368802	500000000	51.6	59.6	-0.522	844
N:GEXP:CALR:chr19:13049414:13055304:+:811	CALR	GEXP	19	13049414	13055304	N:GEXP:KIAA2013:chr1:11979645:11986485:-:90231	KIAA2013	GEXP	1	11979645	11986485	500000000	51.5	59.6	0.521	844
N:GEXP:CALR:chr19:13049414:13055304:+:811	CALR	GEXP	19	13049414	13055304	N:GEXP:RALGAPA1:chr14:36007558:36278432:-:253959	RALGAPA1	GEXP	14	36007558	36278432	500000000	51.4	59.5	-0.521	844
N:GEXP:CALR:chr19:13049414:13055304:+:811	CALR	GEXP	19	13049414	13055304	N:GEXP:DDX39A:chr19:14519610:14530195:-:10212	DDX39A	GEXP	19	14519610	14530195	1464306	51.4	59.4	0.521	844
N:GEXP:CALR:chr19:13049414:13055304:+:811	CALR	GEXP	19	13049414	13055304	N:GEXP:KIAA0825:chr5:93486556:93954309:-:285600	KIAA0825	GEXP	5	93486556	93954309	500000000	51.3	59.3	-0.52	844
N:GEXP:CALR:chr19:13049414:13055304:+:811	CALR	GEXP	19	13049414	13055304	N:GEXP:SPG11:chr15:44854894:44955876:-:80208	SPG11	GEXP	15	44854894	44955876	500000000	50.9	59	-0.519	844
N:GEXP:CALR:chr19:13049414:13055304:+:811	CALR	GEXP	19	13049414	13055304	N:GEXP:TSTD2:chr9:100362362:100395962:-:158427	TSTD2	GEXP	9	100362362	100395962	500000000	50.8	58.9	-0.519	844
N:GEXP:CALR:chr19:13049414:13055304:+:811	CALR	GEXP	19	13049414	13055304	N:GEXP:NEK9:chr14:75548818:75593778:-:91754	NEK9	GEXP	14	75548818	75593778	500000000	50.8	58.8	-0.519	844
N:GEXP:CALR:chr19:13049414:13055304:+:811	CALR	GEXP	19	13049414	13055304	N:GEXP:SRM:chr1:11114649:11120091:-:6723	SRM	GEXP	1	11114649	11120091	500000000	50.3	58.3	0.517	844
N:GEXP:CALR:chr19:13049414:13055304:+:811	CALR	GEXP	19	13049414	13055304	N:GEXP:NAA10:chrX:153195377:153200468:-:8260	NAA10	GEXP	X	153195377	153200468	500000000	50.2	58.3	0.516	844
N:GEXP:CALR:chr19:13049414:13055304:+:811	CALR	GEXP	19	13049414	13055304	N:GEXP:IL6ST:chr5:55230925:55290821:-:3572	IL6ST	GEXP	5	55230925	55290821	500000000	50.2	58.2	-0.516	844
N:GEXP:C19ORF43:chr19:12841454:12845529:-:79002	C19ORF43	GEXP	19	12841454	12845529	N:GEXP:CALR:chr19:13049414:13055304:+:811	CALR	GEXP	19	13049414	13055304	203885	50	58.1	0.516	844
N:GEXP:CALR:chr19:13049414:13055304:+:811	CALR	GEXP	19	13049414	13055304	N:GEXP:GLT25D1:chr19:17666511:17693965:+:79709	GLT25D1	GEXP	19	17666511	17693965	4611207	49.7	57.8	0.514	844
N:GEXP:CALR:chr19:13049414:13055304:+:811	CALR	GEXP	19	13049414	13055304	N:GEXP:TALDO1:chr11:747432:765024:+:6888	TALDO1	GEXP	11	747432	765024	500000000	49.5	57.6	0.514	844
N:GEXP:CALR:chr19:13049414:13055304:+:811	CALR	GEXP	19	13049414	13055304	N:GEXP:PDAP1:chr7:98992298:99006305:-:11333	PDAP1	GEXP	7	98992298	99006305	500000000	49.4	57.5	0.513	844
N:GEXP:AFF1:chr4:87856154:88062206:+:4299	AFF1	GEXP	4	87856154	88062206	N:GEXP:CALR:chr19:13049414:13055304:+:811	CALR	GEXP	19	13049414	13055304	500000000	49.1	57.2	-0.512	844
N:GEXP:CALR:chr19:13049414:13055304:+:811	CALR	GEXP	19	13049414	13055304	N:GEXP:WDFY3:chr4:85590693:85887544:-:23001	WDFY3	GEXP	4	85590693	85887544	500000000	48.9	57	-0.511	844
N:GEXP:CALR:chr19:13049414:13055304:+:811	CALR	GEXP	19	13049414	13055304	N:GEXP:PFN1:chr17:4848947:4851825:-:5216	PFN1	GEXP	17	4848947	4851825	500000000	48.9	57	0.511	844
N:GEXP:CALR:chr19:13049414:13055304:+:811	CALR	GEXP	19	13049414	13055304	N:GEXP:PAPD4:chr5:78908243:78982471:+:167153	PAPD4	GEXP	5	78908243	78982471	500000000	48.9	57	-0.511	844
N:GEXP:CALR:chr19:13049414:13055304:+:811	CALR	GEXP	19	13049414	13055304	N:GEXP:TMSB10:chr2:85132763:85133799:+:9168	TMSB10	GEXP	2	85132763	85133799	500000000	48.7	56.8	0.511	844
N:GEXP:BOD1L1:chr4:13570366:13629328:-:259282	BOD1L1	GEXP	4	13570366	13629328	N:GEXP:CALR:chr19:13049414:13055304:+:811	CALR	GEXP	19	13049414	13055304	500000000	48.8	56.8	-0.511	844
N:GEXP:CALR:chr19:13049414:13055304:+:811	CALR	GEXP	19	13049414	13055304	N:GEXP:SSR4:chrX:153059630:153063967:+:6748	SSR4	GEXP	X	153059630	153063967	500000000	48.6	56.7	0.51	844
N:GEXP:CALR:chr19:13049414:13055304:+:811	CALR	GEXP	19	13049414	13055304	N:GEXP:FBXL17:chr5:107194734:107717799:-:64839	FBXL17	GEXP	5	107194734	107717799	500000000	48.6	56.7	-0.51	844
N:GEXP:CALR:chr19:13049414:13055304:+:811	CALR	GEXP	19	13049414	13055304	N:GEXP:CNOT6L:chr4:78634541:78740544:-:246175	CNOT6L	GEXP	4	78634541	78740544	500000000	48.5	56.6	-0.51	844
N:GEXP:CALR:chr19:13049414:13055304:+:811	CALR	GEXP	19	13049414	13055304	N:GEXP:GLI3:chr7:42000548:42276618:-:2737	GLI3	GEXP	7	42000548	42276618	500000000	48.4	56.5	-0.509	844
N:GEXP:CALR:chr19:13049414:13055304:+:811	CALR	GEXP	19	13049414	13055304	N:GEXP:PFDN2:chr1:161070346:161087866:-:5202	PFDN2	GEXP	1	161070346	161087866	500000000	48.2	56.3	0.508	844
N:GEXP:CALR:chr19:13049414:13055304:+:811	CALR	GEXP	19	13049414	13055304	N:GEXP:KXD1:chr19:18668572:18680197:+:79036	KXD1	GEXP	19	18668572	18680197	5613268	48.2	56.3	0.509	844
N:GEXP:CALR:chr19:13049414:13055304:+:811	CALR	GEXP	19	13049414	13055304	N:GEXP:TOMM40:chr19:45394477:45406946:+:10452	TOMM40	GEXP	19	45394477	45406946	32339173	48	56.1	0.508	844
N:GEXP:CALR:chr19:13049414:13055304:+:811	CALR	GEXP	19	13049414	13055304	N:GEXP:SPOPL:chr2:139259350:139330805:+:339745	SPOPL	GEXP	2	139259350	139330805	500000000	47.9	56	-0.507	844
N:GEXP:CALR:chr19:13049414:13055304:+:811	CALR	GEXP	19	13049414	13055304	N:GEXP:MRPL4:chr19:10362640:10370736:+:51073	MRPL4	GEXP	19	10362640	10370736	2678678	47.9	56	0.507	844
N:GEXP:CALR:chr19:13049414:13055304:+:811	CALR	GEXP	19	13049414	13055304	N:GEXP:VEZF1:chr17:56048910:56065615:-:7716	VEZF1	GEXP	17	56048910	56065615	500000000	47.6	55.7	-0.506	844
N:GEXP:CALR:chr19:13049414:13055304:+:811	CALR	GEXP	19	13049414	13055304	N:GEXP:CMC2:chr16:81009699:81040502:-:56942	CMC2	GEXP	16	81009699	81040502	500000000	47.4	55.5	0.505	844
N:GEXP:CALR:chr19:13049414:13055304:+:811	CALR	GEXP	19	13049414	13055304	N:GEXP:ZNF619:chr3:40518604:40531728:+:285267	ZNF619	GEXP	3	40518604	40531728	500000000	47.4	55.4	-0.505	844
N:GEXP:CALR:chr19:13049414:13055304:+:811	CALR	GEXP	19	13049414	13055304	N:GEXP:EZH1:chr17:40852293:40897071:-:2145	EZH1	GEXP	17	40852293	40897071	500000000	47.4	55.4	-0.505	844
N:GEXP:CALR:chr19:13049414:13055304:+:811	CALR	GEXP	19	13049414	13055304	N:GEXP:INPP4B:chr4:142949182:143767604:-:8821	INPP4B	GEXP	4	142949182	143767604	500000000	47.2	55.3	-0.504	844
N:GEXP:AFF4:chr5:132211071:132299354:-:27125	AFF4	GEXP	5	132211071	132299354	N:GEXP:CALR:chr19:13049414:13055304:+:811	CALR	GEXP	19	13049414	13055304	500000000	47.2	55.3	-0.504	844
N:GEXP:CALR:chr19:13049414:13055304:+:811	CALR	GEXP	19	13049414	13055304	N:GEXP:KIF3A:chr5:132028323:132073265:-:11127	KIF3A	GEXP	5	132028323	132073265	500000000	47.1	55.2	-0.504	844
N:GEXP:CALR:chr19:13049414:13055304:+:811	CALR	GEXP	19	13049414	13055304	N:GEXP:KIAA0430:chr16:15688226:15737023:-:9665	KIAA0430	GEXP	16	15688226	15737023	500000000	46.9	55	-0.503	844
N:GEXP:CALR:chr19:13049414:13055304:+:811	CALR	GEXP	19	13049414	13055304	N:GEXP:ZNF141:chr4:331596:377760:+:7700	ZNF141	GEXP	4	331596	377760	500000000	46.9	54.9	-0.503	844
N:GEXP:C16ORF57:chr16:58035277:58055527:+:79650	C16ORF57	GEXP	16	58035277	58055527	N:GEXP:CALR:chr19:13049414:13055304:+:811	CALR	GEXP	19	13049414	13055304	500000000	46.9	54.9	0.503	844
N:GEXP:CALR:chr19:13049414:13055304:+:811	CALR	GEXP	19	13049414	13055304	N:GEXP:ZFP14:chr19:36825355:36870105:-:57677	ZFP14	GEXP	19	36825355	36870105	23770051	46.7	54.8	-0.503	844
N:GEXP:CALR:chr19:13049414:13055304:+:811	CALR	GEXP	19	13049414	13055304	N:GEXP:ZC3H6:chr2:113033178:113097640:+:376940	ZC3H6	GEXP	2	113033178	113097640	500000000	46.5	54.6	-0.502	844
N:GEXP:CALR:chr19:13049414:13055304:+:811	CALR	GEXP	19	13049414	13055304	N:GEXP:NUDT12:chr5:102884556:102898490:-:83594	NUDT12	GEXP	5	102884556	102898490	500000000	46.5	54.6	-0.502	844
N:GEXP:CALR:chr19:13049414:13055304:+:811	CALR	GEXP	19	13049414	13055304	N:GEXP:MGC72080:chr7:97503667:97601638:-:389538	MGC72080	GEXP	7	97503667	97601638	500000000	46.5	54.6	0.502	844
N:GEXP:ATAD3A:chr1:1447523:1470067:+:55210	ATAD3A	GEXP	1	1447523	1470067	N:GEXP:CALR:chr19:13049414:13055304:+:811	CALR	GEXP	19	13049414	13055304	500000000	46.4	54.5	0.501	844
N:GEXP:CALR:chr19:13049414:13055304:+:811	CALR	GEXP	19	13049414	13055304	N:GEXP:TTBK2:chr15:43036542:43213007:-:146057	TTBK2	GEXP	15	43036542	43213007	500000000	46.4	54.4	-0.501	844
N:GEXP:CALR:chr19:13049414:13055304:+:811	CALR	GEXP	19	13049414	13055304	N:GEXP:PPM1A:chr14:60712470:60765805:+:5494	PPM1A	GEXP	14	60712470	60765805	500000000	46.3	54.4	-0.501	844
N:GEXP:CALR:chr19:13049414:13055304:+:811	CALR	GEXP	19	13049414	13055304	N:GEXP:SENP7:chr3:101043118:101232085:-:57337	SENP7	GEXP	3	101043118	101232085	500000000	46.3	54.3	-0.501	844
N:GEXP:CALR:chr19:13049414:13055304:+:811	CALR	GEXP	19	13049414	13055304	N:GEXP:FAM47E:chr4:77135193:77232283:+:100129583	FAM47E	GEXP	4	77135193	77232283	500000000	46.2	54.2	-0.5	844
N:GEXP:CALR:chr19:13049414:13055304:+:811	CALR	GEXP	19	13049414	13055304	N:GEXP:PSMB2:chr1:36035413:36107445:-:5690	PSMB2	GEXP	1	36035413	36107445	500000000	46.2	54.2	0.5	844
N:GEXP:CALR:chr19:13049414:13055304:+:811	CALR	GEXP	19	13049414	13055304	N:GEXP:FRYL:chr4:48499380:48782316:-:285527	FRYL	GEXP	4	48499380	48782316	500000000	46.2	54.2	-0.5	844
N:GEXP:BDP1:chr5:70751442:70863649:+:55814	BDP1	GEXP	5	70751442	70863649	N:GEXP:CALR:chr19:13049414:13055304:+:811	CALR	GEXP	19	13049414	13055304	500000000	46.2	54.2	-0.5	844
N:GEXP:CALR:chr19:13049414:13055304:+:811	CALR	GEXP	19	13049414	13055304	N:GEXP:GIPC1:chr19:14588571:14606944:-:10755	GIPC1	GEXP	19	14588571	14606944	1533267	45.9	54	0.499	844
N:GEXP:CALR:chr19:13049414:13055304:+:811	CALR	GEXP	19	13049414	13055304	N:GEXP:DNASE2:chr19:12986025:12992335:-:1777	DNASE2	GEXP	19	12986025	12992335	57079	45.9	54	0.499	844
N:GEXP:ARID4A:chr14:58765222:58840451:+:5926	ARID4A	GEXP	14	58765222	58840451	N:GEXP:CALR:chr19:13049414:13055304:+:811	CALR	GEXP	19	13049414	13055304	500000000	45.9	54	-0.499	844
N:GEXP:CALR:chr19:13049414:13055304:+:811	CALR	GEXP	19	13049414	13055304	N:GEXP:GMDS:chr6:1624035:2245868:-:2762	GMDS	GEXP	6	1624035	2245868	500000000	45.9	53.9	0.499	844
N:GEXP:CALR:chr19:13049414:13055304:+:811	CALR	GEXP	19	13049414	13055304	N:GEXP:COX4I1:chr16:85833173:85840607:+:1327	COX4I1	GEXP	16	85833173	85840607	500000000	45.8	53.9	0.499	844
N:GEXP:CALR:chr19:13049414:13055304:+:811	CALR	GEXP	19	13049414	13055304	N:GEXP:YIPF2:chr19:11033444:11039357:-:78992	YIPF2	GEXP	19	11033444	11039357	2010057	45.8	53.9	0.499	844
N:GEXP:CALR:chr19:13049414:13055304:+:811	CALR	GEXP	19	13049414	13055304	N:GEXP:SREK1:chr5:65440085:65476714:+:140890	SREK1	GEXP	5	65440085	65476714	500000000	45.8	53.8	-0.499	844
N:GEXP:CALR:chr19:13049414:13055304:+:811	CALR	GEXP	19	13049414	13055304	N:GEXP:SAP30L:chr5:153825517:153840613:+:79685	SAP30L	GEXP	5	153825517	153840613	500000000	45.8	53.8	-0.499	844
N:GEXP:CALR:chr19:13049414:13055304:+:811	CALR	GEXP	19	13049414	13055304	N:GEXP:GADD45GIP1:chr19:13064972:13068050:-:90480	GADD45GIP1	GEXP	19	13064972	13068050	9668	45.7	53.8	0.498	844
N:GEXP:CALR:chr19:13049414:13055304:+:811	CALR	GEXP	19	13049414	13055304	N:GEXP:TNRC6A:chr16:24741049:24837547:+:27327	TNRC6A	GEXP	16	24741049	24837547	500000000	45.7	53.8	-0.498	844
N:GEXP:CALR:chr19:13049414:13055304:+:811	CALR	GEXP	19	13049414	13055304	N:GEXP:RAD17:chr5:68665124:68710630:+:5884	RAD17	GEXP	5	68665124	68710630	500000000	45.7	53.7	-0.498	844
N:GEXP:CALR:chr19:13049414:13055304:+:811	CALR	GEXP	19	13049414	13055304	N:GEXP:RRP36:chr6:42989385:42997337:+:88745	RRP36	GEXP	6	42989385	42997337	500000000	45.6	53.6	0.498	844
N:GEXP:CALR:chr19:13049414:13055304:+:811	CALR	GEXP	19	13049414	13055304	N:GEXP:MFAP3:chr5:153418519:153437014:+:4238	MFAP3	GEXP	5	153418519	153437014	500000000	45.6	53.6	-0.498	844
N:GEXP:CALR:chr19:13049414:13055304:+:811	CALR	GEXP	19	13049414	13055304	N:GEXP:FARSA:chr19:13033284:13044558:-:2193	FARSA	GEXP	19	13033284	13044558	4856	45.6	53.6	0.498	844
N:GEXP:CALR:chr19:13049414:13055304:+:811	CALR	GEXP	19	13049414	13055304	N:GEXP:SAC3D1:chr11:64808376:64812300:+:29901	SAC3D1	GEXP	11	64808376	64812300	500000000	45.4	53.5	0.497	844
N:GEXP:CALR:chr19:13049414:13055304:+:811	CALR	GEXP	19	13049414	13055304	N:GEXP:CPEB4:chr5:173315331:173387313:+:80315	CPEB4	GEXP	5	173315331	173387313	500000000	45.5	53.5	-0.497	844
N:GEXP:CALR:chr19:13049414:13055304:+:811	CALR	GEXP	19	13049414	13055304	N:GEXP:CTU2:chr16:88772891:88781786:+:348180	CTU2	GEXP	16	88772891	88781786	500000000	45.4	53.4	0.497	844
N:GEXP:CALR:chr19:13049414:13055304:+:811	CALR	GEXP	19	13049414	13055304	N:GEXP:TUBB:chr6:30688157:30693195:+:203068	TUBB	GEXP	6	30688157	30693195	500000000	45.3	53.4	0.497	844
N:GEXP:CALR:chr19:13049414:13055304:+:811	CALR	GEXP	19	13049414	13055304	N:GEXP:NDUFS5:chr1:39491967:39500308:+:4725	NDUFS5	GEXP	1	39491967	39500308	500000000	45.4	53.4	0.497	844
N:GEXP:CALR:chr19:13049414:13055304:+:811	CALR	GEXP	19	13049414	13055304	N:GEXP:MVD:chr16:88718348:88729495:-:4597	MVD	GEXP	16	88718348	88729495	500000000	45.3	53.4	0.497	844
N:GEXP:CALR:chr19:13049414:13055304:+:811	CALR	GEXP	19	13049414	13055304	N:GEXP:FBXO38:chr5:147763546:147822399:+:81545	FBXO38	GEXP	5	147763546	147822399	500000000	45.1	53.2	-0.496	844
N:GEXP:CALR:chr19:13049414:13055304:+:811	CALR	GEXP	19	13049414	13055304	N:GEXP:RASA1:chr5:86564070:86687743:+:5921	RASA1	GEXP	5	86564070	86687743	500000000	45	53	-0.495	844
N:GEXP:CALR:chr19:13049414:13055304:+:811	CALR	GEXP	19	13049414	13055304	N:GEXP:NUDT5:chr10:12209573:12238143:-:11164	NUDT5	GEXP	10	12209573	12238143	500000000	44.9	53	0.495	844
N:GEXP:CALR:chr19:13049414:13055304:+:811	CALR	GEXP	19	13049414	13055304	N:GEXP:FAM208A:chr3:56654160:56717135:-:23272	FAM208A	GEXP	3	56654160	56717135	500000000	44.8	52.9	-0.495	844
N:GEXP:CALR:chr19:13049414:13055304:+:811	CALR	GEXP	19	13049414	13055304	N:GEXP:CFL1:chr11:65622285:65626886:-:1072	CFL1	GEXP	11	65622285	65626886	500000000	44.8	52.9	0.495	844
N:GEXP:CALR:chr19:13049414:13055304:+:811	CALR	GEXP	19	13049414	13055304	N:GEXP:ZNF484:chr9:95608351:95640290:-:83744	ZNF484	GEXP	9	95608351	95640290	500000000	44.7	52.8	-0.494	844
N:GEXP:CALR:chr19:13049414:13055304:+:811	CALR	GEXP	19	13049414	13055304	N:GEXP:MAN2B1:chr19:12757322:12777591:-:4125	MAN2B1	GEXP	19	12757322	12777591	271823	44.7	52.8	0.494	844
N:GEXP:C9ORF64:chr9:86553227:86571901:-:84267	C9ORF64	GEXP	9	86553227	86571901	N:GEXP:CALR:chr19:13049414:13055304:+:811	CALR	GEXP	19	13049414	13055304	500000000	44.7	52.8	-0.494	844
N:GEXP:CALR:chr19:13049414:13055304:+:811	CALR	GEXP	19	13049414	13055304	N:GEXP:KANSL1:chr17:44107282:44302740:-:284058	KANSL1	GEXP	17	44107282	44302740	500000000	44.7	52.7	-0.494	844
N:GEXP:CALR:chr19:13049414:13055304:+:811	CALR	GEXP	19	13049414	13055304	N:GEXP:HAUS8:chr19:17160571:17186343:-:93323	HAUS8	GEXP	19	17160571	17186343	4105267	44.7	52.7	0.494	844
N:GEXP:CALR:chr19:13049414:13055304:+:811	CALR	GEXP	19	13049414	13055304	N:GEXP:EPB41L5:chr2:120770604:120936697:+:57669	EPB41L5	GEXP	2	120770604	120936697	500000000	44.6	52.7	-0.494	844
N:GEXP:CALR:chr19:13049414:13055304:+:811	CALR	GEXP	19	13049414	13055304	N:GEXP:ZDHHC17:chr12:77157854:77247474:+:23390	ZDHHC17	GEXP	12	77157854	77247474	500000000	44.6	52.6	-0.494	844
N:GEXP:CALR:chr19:13049414:13055304:+:811	CALR	GEXP	19	13049414	13055304	N:GEXP:CDT1:chr16:88870186:88875666:+:81620	CDT1	GEXP	16	88870186	88875666	500000000	44.4	52.5	0.493	844
N:GEXP:CALR:chr19:13049414:13055304:+:811	CALR	GEXP	19	13049414	13055304	N:GEXP:RALGPS1:chr9:129677053:129985445:+:9649	RALGPS1	GEXP	9	129677053	129985445	500000000	44.3	52.4	-0.493	844
N:GEXP:CALR:chr19:13049414:13055304:+:811	CALR	GEXP	19	13049414	13055304	N:GEXP:TXNDC12:chr1:52485804:52521047:-:51060	TXNDC12	GEXP	1	52485804	52521047	500000000	44.3	52.3	0.492	844
N:GEXP:CALR:chr19:13049414:13055304:+:811	CALR	GEXP	19	13049414	13055304	N:GEXP:SH3BGRL3:chr1:26606213:26608013:+:83442	SH3BGRL3	GEXP	1	26606213	26608013	500000000	44.2	52.3	0.492	844
N:GEXP:CALR:chr19:13049414:13055304:+:811	CALR	GEXP	19	13049414	13055304	N:GEXP:RNASEH2A:chr19:12917428:12924462:+:10535	RNASEH2A	GEXP	19	12917428	12924462	124952	44	52.1	0.491	844
N:GEXP:CALR:chr19:13049414:13055304:+:811	CALR	GEXP	19	13049414	13055304	N:GEXP:FAM161B:chr14:74399695:74417117:-:145483	FAM161B	GEXP	14	74399695	74417117	500000000	44	52.1	-0.491	844
N:GEXP:CALR:chr19:13049414:13055304:+:811	CALR	GEXP	19	13049414	13055304	N:GEXP:LONRF2:chr2:100889753:100939195:-:164832	LONRF2	GEXP	2	100889753	100939195	500000000	43.9	52	-0.491	844
N:GEXP:CALR:chr19:13049414:13055304:+:811	CALR	GEXP	19	13049414	13055304	N:GEXP:CASD1:chr7:94139170:94186328:+:64921	CASD1	GEXP	7	94139170	94186328	500000000	43.9	52	-0.491	844
N:GEXP:CALR:chr19:13049414:13055304:+:811	CALR	GEXP	19	13049414	13055304	N:GEXP:LANCL1:chr2:211295973:211341499:-:10314	LANCL1	GEXP	2	211295973	211341499	500000000	43.8	51.9	-0.491	844
N:GEXP:CALR:chr19:13049414:13055304:+:811	CALR	GEXP	19	13049414	13055304	N:GEXP:ZFYVE16:chr5:79703838:79775498:+:9765	ZFYVE16	GEXP	5	79703838	79775498	500000000	43.7	51.8	-0.49	844
N:GEXP:APC:chr5:112043202:112181936:+:324	APC	GEXP	5	112043202	112181936	N:GEXP:CALR:chr19:13049414:13055304:+:811	CALR	GEXP	19	13049414	13055304	500000000	43.7	51.8	-0.49	844
N:GEXP:ANKRA2:chr5:72848025:72861511:-:57763	ANKRA2	GEXP	5	72848025	72861511	N:GEXP:CALR:chr19:13049414:13055304:+:811	CALR	GEXP	19	13049414	13055304	500000000	43.7	51.8	-0.49	844
N:GEXP:APH1B:chr15:63569749:63601325:+:83464	APH1B	GEXP	15	63569749	63601325	N:GEXP:CALR:chr19:13049414:13055304:+:811	CALR	GEXP	19	13049414	13055304	500000000	43.6	51.7	-0.49	844
N:GEXP:CALR:chr19:13049414:13055304:+:811	CALR	GEXP	19	13049414	13055304	N:GEXP:GALNS:chr16:88880142:88923374:-:2588	GALNS	GEXP	16	88880142	88923374	500000000	43.5	51.6	0.489	844
N:GEXP:CALR:chr19:13049414:13055304:+:811	CALR	GEXP	19	13049414	13055304	N:GEXP:DENND4C:chr9:19290702:19374139:+:55667	DENND4C	GEXP	9	19290702	19374139	500000000	43.6	51.6	-0.49	844
N:GEXP:CALR:chr19:13049414:13055304:+:811	CALR	GEXP	19	13049414	13055304	N:GEXP:TCP11L2:chr12:106696581:106740792:+:255394	TCP11L2	GEXP	12	106696581	106740792	500000000	43.5	51.6	-0.489	844
N:GEXP:CALR:chr19:13049414:13055304:+:811	CALR	GEXP	19	13049414	13055304	N:GEXP:SNRPC:chr6:34724871:34741634:+:6631	SNRPC	GEXP	6	34724871	34741634	500000000	43.4	51.5	0.489	844
N:GEXP:ABRACL:chr6:139349819:139364439:+:58527	ABRACL	GEXP	6	139349819	139364439	N:GEXP:CALR:chr19:13049414:13055304:+:811	CALR	GEXP	19	13049414	13055304	500000000	43.4	51.5	0.489	844
N:GEXP:CALR:chr19:13049414:13055304:+:811	CALR	GEXP	19	13049414	13055304	N:GEXP:POLK:chr5:74807657:74895646:+:51426	POLK	GEXP	5	74807657	74895646	500000000	43.2	51.3	-0.488	844
N:GEXP:CALR:chr19:13049414:13055304:+:811	CALR	GEXP	19	13049414	13055304	N:GEXP:MRPL47:chr3:179306255:179322434:-:57129	MRPL47	GEXP	3	179306255	179322434	500000000	43.2	51.3	0.488	844
N:GEXP:CALR:chr19:13049414:13055304:+:811	CALR	GEXP	19	13049414	13055304	N:GEXP:SHFM1:chr7:96302237:96339203:-:7979	SHFM1	GEXP	7	96302237	96339203	500000000	43.1	51.2	0.488	844
N:GEXP:CALR:chr19:13049414:13055304:+:811	CALR	GEXP	19	13049414	13055304	N:GEXP:RRP1:chr21:45209418:45223983:+:8568	RRP1	GEXP	21	45209418	45223983	500000000	43.1	51.2	0.487	844
N:GEXP:CALR:chr19:13049414:13055304:+:811	CALR	GEXP	19	13049414	13055304	N:GEXP:UBR1:chr15:43235098:43398286:-:197131	UBR1	GEXP	15	43235098	43398286	500000000	43	51.1	-0.487	844
N:GEXP:CALR:chr19:13049414:13055304:+:811	CALR	GEXP	19	13049414	13055304	N:GEXP:CGGBP1:chr3:88101100:88199016:-:8545	CGGBP1	GEXP	3	88101100	88199016	500000000	43	51.1	-0.487	844
N:GEXP:CALR:chr19:13049414:13055304:+:811	CALR	GEXP	19	13049414	13055304	N:GEXP:TSC1:chr9:135766735:135820020:-:7248	TSC1	GEXP	9	135766735	135820020	500000000	42.9	51	-0.487	844
N:GEXP:CALR:chr19:13049414:13055304:+:811	CALR	GEXP	19	13049414	13055304	N:GEXP:CHD6:chr20:40031170:40247133:-:84181	CHD6	GEXP	20	40031170	40247133	500000000	42.9	51	-0.487	844
N:GEXP:CALR:chr19:13049414:13055304:+:811	CALR	GEXP	19	13049414	13055304	N:GEXP:YTHDC2:chr5:112849391:112930984:+:64848	YTHDC2	GEXP	5	112849391	112930984	500000000	42.8	50.9	-0.486	844
N:GEXP:CALR:chr19:13049414:13055304:+:811	CALR	GEXP	19	13049414	13055304	N:GEXP:LCOR:chr10:98592016:98724198:+:84458	LCOR	GEXP	10	98592016	98724198	500000000	42.7	50.8	-0.486	844
N:GEXP:CALR:chr19:13049414:13055304:+:811	CALR	GEXP	19	13049414	13055304	N:GEXP:GPI:chr19:34855645:34893318:+:2821	GPI	GEXP	19	34855645	34893318	21800341	42.7	50.8	0.486	844
N:GEXP:CALR:chr19:13049414:13055304:+:811	CALR	GEXP	19	13049414	13055304	N:GEXP:WDR31:chr9:116075502:116102620:-:114987	WDR31	GEXP	9	116075502	116102620	500000000	42.6	50.7	-0.485	844
N:GEXP:CALR:chr19:13049414:13055304:+:811	CALR	GEXP	19	13049414	13055304	N:GEXP:HECTD2:chr10:93170096:93274520:+:143279	HECTD2	GEXP	10	93170096	93274520	500000000	42.6	50.7	-0.485	844
N:GEXP:CALR:chr19:13049414:13055304:+:811	CALR	GEXP	19	13049414	13055304	N:GEXP:SLC24A1:chr15:65903704:65953256:+:9187	SLC24A1	GEXP	15	65903704	65953256	500000000	42.5	50.6	-0.485	844
N:GEXP:CALR:chr19:13049414:13055304:+:811	CALR	GEXP	19	13049414	13055304	N:GEXP:MBLAC2:chr5:89754020:89770585:-:153364	MBLAC2	GEXP	5	89754020	89770585	500000000	42.4	50.5	-0.485	844
N:GEXP:CALR:chr19:13049414:13055304:+:811	CALR	GEXP	19	13049414	13055304	N:GEXP:PRDX5:chr11:64085560:64089295:+:25824	PRDX5	GEXP	11	64085560	64089295	500000000	42.3	50.4	0.484	844
N:GEXP:CALR:chr19:13049414:13055304:+:811	CALR	GEXP	19	13049414	13055304	N:GEXP:DHCR7:chr11:71145457:71159477:-:1717	DHCR7	GEXP	11	71145457	71159477	500000000	42.1	50.2	0.483	844
N:GEXP:CALR:chr19:13049414:13055304:+:811	CALR	GEXP	19	13049414	13055304	N:GEXP:DNAJB14:chr4:100820710:100867879:-:79982	DNAJB14	GEXP	4	100820710	100867879	500000000	42.1	50.2	-0.483	844
N:GEXP:C11ORF10:chr11:61556602:61560085:-:746	C11ORF10	GEXP	11	61556602	61560085	N:GEXP:CALR:chr19:13049414:13055304:+:811	CALR	GEXP	19	13049414	13055304	500000000	42.1	50.2	0.483	844
N:GEXP:CALR:chr19:13049414:13055304:+:811	CALR	GEXP	19	13049414	13055304	N:GEXP:SNRPA:chr19:41256759:41271297:+:6626	SNRPA	GEXP	19	41256759	41271297	28201455	42	50.1	0.483	844
N:GEXP:CALR:chr19:13049414:13055304:+:811	CALR	GEXP	19	13049414	13055304	N:GEXP:MAGOH:chr1:53692564:53704282:-:4116	MAGOH	GEXP	1	53692564	53704282	500000000	42	50.1	0.483	844
N:GEXP:CALR:chr19:13049414:13055304:+:811	CALR	GEXP	19	13049414	13055304	N:GEXP:DNAL1:chr14:74111578:74170431:+:83544	DNAL1	GEXP	14	74111578	74170431	500000000	42.1	50.1	-0.483	844
N:GEXP:CALR:chr19:13049414:13055304:+:811	CALR	GEXP	19	13049414	13055304	N:GEXP:CCDC124:chr19:18043824:18054794:+:115098	CCDC124	GEXP	19	18043824	18054794	4988520	42	50.1	0.483	844
Table4.Colorectal Cancer
id_a	pretty_label_a	datatype_a	chr_a	start_a	end_a	id_b	pretty_label_b	datatype_b	chr_b	start_b	end_b	link_distance	adj_logged_pvalue	logged_pvalue	correlation	num_nonna
N:GEXP:CALR:chr19:12910493:12915727:+:	CALR	GEXP	19	12910493	12915727	N:MIRN:hsa-mir-1245:chr2:189551063:189551132:+:	hsa-mir-1245	MIRN	2	189551063	189551132	500000000	0	6.9	0.328	249
Table5.Endometrial Cancer
id_a	pretty_label_a	datatype_a	chr_a	start_a	end_a	id_b	pretty_label_b	datatype_b	chr_b	start_b	end_b	link_distance	adj_logged_pvalue	logged_pvalue	correlation	num_nonna
N:GEXP:CALR:chr19:13049414:13055304:+:811	CALR	GEXP	19	13049414	13055304	N:GEXP:TMED9:chr5:177019213:177023099:+:54732	TMED9	GEXP	5	177019213	177023099	500000000	37.7	45.8	0.655	368
N:GEXP:CALR:chr19:13049414:13055304:+:811	CALR	GEXP	19	13049414	13055304	N:GEXP:RPN1:chr3:128338813:128399918:-:6184	RPN1	GEXP	3	128338813	128399918	500000000	36.2	44.2	0.647	368
N:GEXP:CALR:chr19:13049414:13055304:+:811	CALR	GEXP	19	13049414	13055304	N:GEXP:DDOST:chr1:20978260:20988037:-:1650	DDOST	GEXP	1	20978260	20988037	500000000	27.3	35.3	0.591	368
N:GEXP:CALR:chr19:13049414:13055304:+:811	CALR	GEXP	19	13049414	13055304	N:GEXP:PRKCSH:chr19:11546269:11561782:+:5589	PRKCSH	GEXP	19	11546269	11561782	1487632	22.6	30.6	0.557	368
N:GEXP:CALR:chr19:13049414:13055304:+:811	CALR	GEXP	19	13049414	13055304	N:GEXP:LMAN2:chr5:176758563:176778885:-:10960	LMAN2	GEXP	5	176758563	176778885	500000000	21.9	30	0.552	368
N:GEXP:CALR:chr19:13049414:13055304:+:811	CALR	GEXP	19	13049414	13055304	N:GEXP:ERGIC3:chr20:34129778:34145405:+:51614	ERGIC3	GEXP	20	34129778	34145405	500000000	20.6	28.7	0.542	368
N:GEXP:CALR:chr19:13049414:13055304:+:811	CALR	GEXP	19	13049414	13055304	N:SAMP:gexpFracON_9:::::	gexpFracON_9	SAMP				500000000	21.3	28.1	0.537	368
N:GEXP:CALR:chr19:13049414:13055304:+:811	CALR	GEXP	19	13049414	13055304	N:GEXP:RNF181:chr2:85822837:85824831:+:51255	RNF181	GEXP	2	85822837	85824831	500000000	19	27.1	0.528	368
N:GEXP:AP2M1:chr3:183892634:183901879:+:1173	AP2M1	GEXP	3	183892634	183901879	N:GEXP:CALR:chr19:13049414:13055304:+:811	CALR	GEXP	19	13049414	13055304	500000000	17.9	26	0.519	368
N:GEXP:CALR:chr19:13049414:13055304:+:811	CALR	GEXP	19	13049414	13055304	N:GEXP:YIPF2:chr19:11033444:11039357:-:78992	YIPF2	GEXP	19	11033444	11039357	2010057	17.2	25.2	0.512	368
N:GEXP:CALR:chr19:13049414:13055304:+:811	CALR	GEXP	19	13049414	13055304	N:GEXP:TMEM147:chr19:36036502:36038429:+:10430	TMEM147	GEXP	19	36036502	36038429	22981198	16.7	24.8	0.508	368
N:GEXP:CALR:chr19:13049414:13055304:+:811	CALR	GEXP	19	13049414	13055304	N:SAMP:gexpFracON_8:::::	gexpFracON_8	SAMP				500000000	6.3	13.2	0.377	368
C:CNVR:9q34.11:chr9:131933735:131943439::UCEC-TP_Gistic_ROI_d_del	9q34.11 Deletion (Gistic, discrete)	CNVR	9	131933735	131943439	N:GEXP:CALR:chr19:13049414:13055304:+:811	CALR	GEXP	19	13049414	13055304	500000000	1.8	8.1	0.305	360
N:GEXP:CALR:chr19:13049414:13055304:+:811	CALR	GEXP	19	13049414	13055304	N:SAMP:gexpFracON_5:::::	gexpFracON_5	SAMP				500000000	0.4	7.3	-0.279	368
C:CNVR:3q26.2:chr3:169365956:169430225::UCEC-TP_Gistic_ROI_d_amp	3q26.2 Amplification (Gistic, discrete)	CNVR	3	169365956	169430225	N:GEXP:CALR:chr19:13049414:13055304:+:811	CALR	GEXP	19	13049414	13055304	500000000	0.6	7		360
N:GEXP:CALR:chr19:13049414:13055304:+:811	CALR	GEXP	19	13049414	13055304	B:SAMP:I(C2|CNVR_k5):::::	CNVR k5: 2	SAMP				500000000	0	6.8	0.277	358
N:GEXP:CALR:chr19:13049414:13055304:+:811	CALR	GEXP	19	13049414	13055304	B:SAMP:I(C2|CNVR_k4):::::	CNVR k4: 2	SAMP				500000000	0	6.8	0.277	358
N:GEXP:CALR:chr19:13049414:13055304:+:811	CALR	GEXP	19	13049414	13055304	B:SAMP:I(C2|CNVR_k3):::::	CNVR k3: 2	SAMP				500000000	0	6.8	0.277	358
N:GEXP:CALR:chr19:13049414:13055304:+:811	CALR	GEXP	19	13049414	13055304	N:SAMP:gexpFracON_4:::::	gexpFracON_4	SAMP				500000000	0	6.7	-0.267	368
N:GEXP:CALR:chr19:13049414:13055304:+:811	CALR	GEXP	19	13049414	13055304	N:MIRN:HSA-MIR-3614-5P:chr17:54968631:54968716:+:mature	HSA-MIR-3614-5P	MIRN	17	54968631	54968716	500000000	0	6.5	0.268	357
N:GEXP:CALR:chr19:13049414:13055304:+:811	CALR	GEXP	19	13049414	13055304	B:GNAB:TP53:chr17:7565097:7590863:-:DNA_interface_somatic	TP53 - DNA interface_somatic	GNAB	17	7565097	7590863	500000000	0	6.4	0.334	230
C:CNVR:19p13.3:chr19:3979428:3984411::UCEC-TP_Gistic_ROI_d_del	19p13.3 Deletion (Gistic, discrete)	CNVR	19	3979428	3984411	N:GEXP:CALR:chr19:13049414:13055304:+:811	CALR	GEXP	19	13049414	13055304	9065003	0	6.3	0.266	360
N:GEXP:CALR:chr19:13049414:13055304:+:811	CALR	GEXP	19	13049414	13055304	B:SAMP:I(C1,C2|CNVR_k4):::::	CNVR k4: 1 vs 2	SAMP				500000000	0	6.2	-0.375	179
N:GEXP:CALR:chr19:13049414:13055304:+:811	CALR	GEXP	19	13049414	13055304	B:SAMP:I(C2,C3|UCEC-TP_cnvr_CNMF_5):::::	UCEC-TP_cnvr_CNMF_5 C2 vs C3	SAMP				500000000	0	6.2	-0.28	317
N:GEXP:CALR:chr19:13049414:13055304:+:811	CALR	GEXP	19	13049414	13055304	B:SAMP:I(C1,C2|CNVR_k5):::::	CNVR k5: 1 vs 2	SAMP				500000000	0	6.2	-0.375	179
N:GEXP:CALR:chr19:13049414:13055304:+:811	CALR	GEXP	19	13049414	13055304	B:SAMP:I(C1,C2|CNVR_k3):::::	CNVR k3: 1 vs 2	SAMP				500000000	0	6.1	-0.308	259
C:CNVR:22q13.31:chr22:47740203:47770502::UCEC-TP_Gistic_ROI_d_del	22q13.31 Deletion (Gistic, discrete)	CNVR	22	47740203	47770502	N:GEXP:CALR:chr19:13049414:13055304:+:811	CALR	GEXP	19	13049414	13055304	500000000	0	6	0.257	360
N:GEXP:CALR:chr19:13049414:13055304:+:811	CALR	GEXP	19	13049414	13055304	B:SAMP:I(HIGH,QUIET|SCNA12_k8_named):::::	SCNA12_k8_named HIGH vs QUIET	SAMP				500000000	0	6	0.41	142
N:GEXP:CALR:chr19:13049414:13055304:+:811	CALR	GEXP	19	13049414	13055304	B:SAMP:I(C1,C9|SCNA12_k9):::::	SCNA12 k9: 1 vs 9	SAMP				500000000	0	6	0.41	142
N:GEXP:CALR:chr19:13049414:13055304:+:811	CALR	GEXP	19	13049414	13055304	B:SAMP:I(C1,C9|SCNA12_k10):::::	SCNA12 k10: 1 vs 9	SAMP				500000000	0	6	0.41	142
N:GEXP:CALR:chr19:13049414:13055304:+:811	CALR	GEXP	19	13049414	13055304	B:SAMP:I(C1,C8|SCNA12_k8):::::	SCNA12 k8: 1 vs 8	SAMP				500000000	0	6	0.41	142
N:GEXP:CALR:chr19:13049414:13055304:+:811	CALR	GEXP	19	13049414	13055304	B:SAMP:I(C1,C7|SCNA12_k7):::::	SCNA12 k7: 1 vs 7	SAMP				500000000	0	6	0.41	142
N:GEXP:CALR:chr19:13049414:13055304:+:811	CALR	GEXP	19	13049414	13055304	B:SAMP:I(C1,C11|SCNA12_k12):::::	SCNA12 k12: 1 vs 11	SAMP				500000000	0	6	0.41	142
N:GEXP:CALR:chr19:13049414:13055304:+:811	CALR	GEXP	19	13049414	13055304	N:SAMP:gexpFracON_6:::::	gexpFracON_6	SAMP				500000000	0	6	-0.252	368
N:GEXP:CALR:chr19:13049414:13055304:+:811	CALR	GEXP	19	13049414	13055304	B:SAMP:I(C1,C10|SCNA12_k11):::::	SCNA12 k11: 1 vs 10	SAMP				500000000	0	6	0.41	142
N:GEXP:CALR:chr19:13049414:13055304:+:811	CALR	GEXP	19	13049414	13055304	C:SAMP:CNVR_k3:::::	CNVR k3	SAMP				500000000	0	6		358
Table6.Esophageal Carcinoma with Gastric Cancer
id_a	pretty_label_a	datatype_a	chr_a	start_a	end_a	id_b	pretty_label_b	datatype_b	chr_b	start_b	end_b	link_distance	adj_logged_pvalue	logged_pvalue	correlation	num_nonna
N:GEXP:CALR:chr19:13049414:13055304:+:811	CALR	GEXP	19	13049414	13055304	N:GEXP:DDOST:chr1:20978260:20988037:-:1650	DDOST	GEXP	1	20978260	20988037	500000000	49.4	57.4	0.61	558
N:GEXP:CALR:chr19:13049414:13055304:+:811	CALR	GEXP	19	13049414	13055304	N:GEXP:PDIA6:chr2:10923517:10978103:-:10130	PDIA6	GEXP	2	10923517	10978103	500000000	44.5	52.5	0.59	558
N:GEXP:CALR:chr19:13049414:13055304:+:811	CALR	GEXP	19	13049414	13055304	N:GEXP:PDIA4:chr7:148700154:148725782:-:9601	PDIA4	GEXP	7	148700154	148725782	500000000	43.6	51.7	0.58	558
N:GEXP:CALR:chr19:13049414:13055304:+:811	CALR	GEXP	19	13049414	13055304	N:GEXP:PDIA3P:chr1:146649430:146651528:+:171423	PDIA3P	GEXP	1	146649430	146651528	500000000	39.9	48	0.57	558
N:GEXP:CALR:chr19:13049414:13055304:+:811	CALR	GEXP	19	13049414	13055304	N:GEXP:MANF:chr3:51422692:51426828:+:7873	MANF	GEXP	3	51422692	51426828	500000000	36	44.1	0.55	558
N:GEXP:CALR:chr19:13049414:13055304:+:811	CALR	GEXP	19	13049414	13055304	N:GEXP:TMED1:chr19:10943114:10946983:-:11018	TMED1	GEXP	19	10943114	10946983	2102431	32.5	40.5	0.53	558
N:GEXP:CALR:chr19:13049414:13055304:+:811	CALR	GEXP	19	13049414	13055304	N:GEXP:PPIB:chr15:64448014:64455354:-:5479	PPIB	GEXP	15	64448014	64455354	500000000	32.5	40.5	0.53	558
N:GEXP:CALR:chr19:13049414:13055304:+:811	CALR	GEXP	19	13049414	13055304	N:GEXP:P4HB:chr17:79801034:79818544:-:5034	P4HB	GEXP	17	79801034	79818544	500000000	32.5	40.5	0.53	558
N:GEXP:C19orf10:chr19:4657557:4670415:-:56005	C19orf10	GEXP	19	4657557	4670415	N:GEXP:CALR:chr19:13049414:13055304:+:811	CALR	GEXP	19	13049414	13055304	8378999	32.3	40.4	0.53	558
N:GEXP:CALR:chr19:13049414:13055304:+:811	CALR	GEXP	19	13049414	13055304	N:GEXP:YIPF2:chr19:11033444:11039357:-:78992	YIPF2	GEXP	19	11033444	11039357	2010057	30.4	38.5	0.52	558
N:GEXP:CALR:chr19:13049414:13055304:+:811	CALR	GEXP	19	13049414	13055304	N:GEXP:SLC39A7:chr6:33168603:33172214:+:7922	SLC39A7	GEXP	6	33168603	33172214	500000000	29.3	37.4	0.51	558
N:GEXP:CALR:chr19:13049414:13055304:+:811	CALR	GEXP	19	13049414	13055304	N:GEXP:RPN2:chr20:35807456:35870025:+:6185	RPN2	GEXP	20	35807456	35870025	500000000	29.3	37.4	0.51	558
N:GEXP:CALR:chr19:13049414:13055304:+:811	CALR	GEXP	19	13049414	13055304	N:GEXP:PPP1CA:chr11:67165652:67188654:-:5499	PPP1CA	GEXP	11	67165652	67188654	500000000	29.2	37.3	0.51	558
N:GEXP:CALR:chr19:13049414:13055304:+:811	CALR	GEXP	19	13049414	13055304	N:GEXP:IFI30:chr19:18284579:18288927:+:10437	IFI30	GEXP	19	18284579	18288927	5229275	29.3	37.3	0.51	558
N:GEXP:CALR:chr19:13049414:13055304:+:811	CALR	GEXP	19	13049414	13055304	N:GEXP:MPDU1:chr17:7486965:7496107:+:9526	MPDU1	GEXP	17	7486965	7496107	500000000	28.7	36.8	0.51	558
N:GEXP:CALR:chr19:13049414:13055304:+:811	CALR	GEXP	19	13049414	13055304	N:MIRN:hsa-miR-148b-3p:chr12:54731000:54731098:+:MIMAT0000759	hsa-miR-148b-3p	MIRN	12	54731000	54731098	500000000	16.7	23.8	0.41	556
N:GEXP:CALR:chr19:13049414:13055304:+:811	CALR	GEXP	19	13049414	13055304	N:MIRN:hsa-miR-3677-3p:chr16:2320714:2320773:+:MIMAT0018101	hsa-miR-3677-3p	MIRN	16	2320714	2320773	500000000	14.2	21.2	0.39	556
N:GEXP:CALR:chr19:13049414:13055304:+:811	CALR	GEXP	19	13049414	13055304	N:MIRN:hsa-let-7g-3p:chr3:52302294:52302377:+:MIMAT0004584	hsa-let-7g-3p	MIRN	3	52302294	52302377	500000000	14.2	21.2	0.39	556
N:GEXP:CALR:chr19:13049414:13055304:+:811	CALR	GEXP	19	13049414	13055304	N:MIRN:hsa-miR-326:chr11:75046136:75046230:+:MIMAT0000756	hsa-miR-326	MIRN	11	75046136	75046230	500000000	14	21	0.39	556
N:GEXP:CALR:chr19:13049414:13055304:+:811	CALR	GEXP	19	13049414	13055304	N:MIRN:hsa-miR-331-3p:chr12:95702196:95702289:+:MIMAT0000760	hsa-miR-331-3p	MIRN	12	95702196	95702289	500000000	10.8	17.8	0.36	556
N:GEXP:CALR:chr19:13049414:13055304:+:811	CALR	GEXP	19	13049414	13055304	N:MIRN:hsa-miR-652-3p:chrX:109298557:109298654:+:MIMAT0003322	hsa-miR-652-3p	MIRN	X	109298557	109298654	500000000	9.9	16.9	0.35	556
N:GEXP:CALR:chr19:13049414:13055304:+:811	CALR	GEXP	19	13049414	13055304	N:MIRN:hsa-miR-629-3p:chr15:70371711:70371807:+:MIMAT0003298	hsa-miR-629-3p	MIRN	15	70371711	70371807	500000000	9.8	16.8	0.35	556
N:GEXP:CALR:chr19:13049414:13055304:+:811	CALR	GEXP	19	13049414	13055304	N:MIRN:hsa-miR-532-3p:chrX:49767754:49767844:+:MIMAT0004780	hsa-miR-532-3p	MIRN	X	49767754	49767844	500000000	9.8	16.8	0.35	556
N:GEXP:CALR:chr19:13049414:13055304:+:811	CALR	GEXP	19	13049414	13055304	N:MIRN:hsa-miR-148a-3p:chr7:25989539:25989606:+:MIMAT0000243	hsa-miR-148a-3p	MIRN	7	25989539	25989606	500000000	9.8	16.8	0.35	556
N:GEXP:CALR:chr19:13049414:13055304:+:811	CALR	GEXP	19	13049414	13055304	N:MIRN:hsa-miR-15b-3p:chr3:160122376:160122473:+:MIMAT0004586	hsa-miR-15b-3p	MIRN	3	160122376	160122473	500000000	9.7	16.7	0.35	556
N:GEXP:CALR:chr19:13049414:13055304:+:811	CALR	GEXP	19	13049414	13055304	N:MIRN:hsa-miR-33b-5p:chr17:17717150:17717245:+:MIMAT0003301	hsa-miR-33b-5p	MIRN	17	17717150	17717245	500000000	9	16.1	0.34	556
N:GEXP:CALR:chr19:13049414:13055304:+:811	CALR	GEXP	19	13049414	13055304	N:MIRN:hsa-miR-185-3p:chr22:20020662:20020743:+:MIMAT0004611	hsa-miR-185-3p	MIRN	22	20020662	20020743	500000000	9	16	0.34	556
N:GEXP:CALR:chr19:13049414:13055304:+:811	CALR	GEXP	19	13049414	13055304	N:MIRN:hsa-miR-148a-5p:chr7:25989539:25989606:+:MIMAT0004549	hsa-miR-148a-5p	MIRN	7	25989539	25989606	500000000	8.9	15.9	0.34	556
N:GEXP:CALR:chr19:13049414:13055304:+:811	CALR	GEXP	19	13049414	13055304	N:MIRN:hsa-miR-330-5p:chr19:46142252:46142345:+:MIMAT0004693	hsa-miR-330-5p	MIRN	19	46142252	46142345	33086948	8.8	15.8	0.34	556
N:GEXP:CALR:chr19:13049414:13055304:+:811	CALR	GEXP	19	13049414	13055304	C:SAMP:miRNA_cluster_GEA:::::	miRNA_cluster_GEA	SAMP				500000000	10	15.8	0	425
N:GEXP:CALR:chr19:13049414:13055304:+:811	CALR	GEXP	19	13049414	13055304	N:MIRN:hsa-miR-142-3p:chr17:56408593:56408679:+:MIMAT0000434	hsa-miR-142-3p	MIRN	17	56408593	56408679	500000000	8.5	15.6	0.34	556
N:GEXP:CALR:chr19:13049414:13055304:+:811	CALR	GEXP	19	13049414	13055304	N:MIRN:hsa-miR-940:chr16:2321748:2321841:+:MIMAT0004983	hsa-miR-940	MIRN	16	2321748	2321841	500000000	8.1	15.1	0.33	556
N:GEXP:CALR:chr19:13049414:13055304:+:811	CALR	GEXP	19	13049414	13055304	N:MIRN:hsa-miR-425-3p:chr3:49057581:49057667:+:MIMAT0001343	hsa-miR-425-3p	MIRN	3	49057581	49057667	500000000	7.9	14.9	0.33	556
N:GEXP:CALR:chr19:13049414:13055304:+:811	CALR	GEXP	19	13049414	13055304	N:MIRN:hsa-miR-628-5p:chr15:55665138:55665232:+:MIMAT0004809	hsa-miR-628-5p	MIRN	15	55665138	55665232	500000000	7.6	14.7	0.33	556
N:GEXP:CALR:chr19:13049414:13055304:+:811	CALR	GEXP	19	13049414	13055304	N:MIRN:hsa-miR-188-3p:chrX:49768109:49768194:+:MIMAT0004613	hsa-miR-188-3p	MIRN	X	49768109	49768194	500000000	7.3	14.3	0.32	556
N:GEXP:CALR:chr19:13049414:13055304:+:811	CALR	GEXP	19	13049414	13055304	N:MIRN:hsa-miR-671-3p:chr7:150935507:150935624:+:MIMAT0004819	hsa-miR-671-3p	MIRN	7	150935507	150935624	500000000	7.1	14.1	0.32	556
N:GEXP:CALR:chr19:13049414:13055304:+:811	CALR	GEXP	19	13049414	13055304	N:MIRN:hsa-miR-3928:chr22:31556048:31556105:+:MIMAT0018205	hsa-miR-3928	MIRN	22	31556048	31556105	500000000	6.6	13.6	0.32	556
N:GEXP:CALR:chr19:13049414:13055304:+:811	CALR	GEXP	19	13049414	13055304	N:MIRN:hsa-miR-222-5p:chrX:45606421:45606530:+:MIMAT0004569	hsa-miR-222-5p	MIRN	X	45606421	45606530	500000000	6.4	13.4	0.31	556
N:GEXP:CALR:chr19:13049414:13055304:+:811	CALR	GEXP	19	13049414	13055304	N:MIRN:hsa-miR-503-5p:chrX:133680358:133680428:+:MIMAT0002874	hsa-miR-503-5p	MIRN	X	133680358	133680428	500000000	6.1	13.2	0.31	556
N:GEXP:CALR:chr19:13049414:13055304:+:811	CALR	GEXP	19	13049414	13055304	N:MIRN:hsa-miR-484:chr16:15737151:15737229:+:MIMAT0002174	hsa-miR-484	MIRN	16	15737151	15737229	500000000	6.1	13.2	0.31	556
N:GEXP:CALR:chr19:13049414:13055304:+:811	CALR	GEXP	19	13049414	13055304	N:MIRN:hsa-miR-323b-3p:chr14:101522556:101522637:+:MIMAT0015050	hsa-miR-323b-3p	MIRN	14	101522556	101522637	500000000	6	13.1	0.31	556
N:GEXP:CALR:chr19:13049414:13055304:+:811	CALR	GEXP	19	13049414	13055304	N:MIRN:hsa-miR-744-3p:chr17:11985216:11985313:+:MIMAT0004946	hsa-miR-744-3p	MIRN	17	11985216	11985313	500000000	5.9	12.9	0.31	556
N:GEXP:CALR:chr19:13049414:13055304:+:811	CALR	GEXP	19	13049414	13055304	N:MIRN:hsa-miR-455-3p:chr9:116971714:116971809:+:MIMAT0004784	hsa-miR-455-3p	MIRN	9	116971714	116971809	500000000	5.9	12.9	0.31	556
N:GEXP:CALR:chr19:13049414:13055304:+:811	CALR	GEXP	19	13049414	13055304	N:MIRN:hsa-let-7f-1-3p:chr9:96938629:96938715:+:MIMAT0004486	hsa-let-7f-1-3p	MIRN	9	96938629	96938715	500000000	5.8	12.8	0.31	556
N:GEXP:CALR:chr19:13049414:13055304:+:811	CALR	GEXP	19	13049414	13055304	N:MIRN:hsa-miR-7-1-3p:chr9:86584663:86584772:+:MIMAT0004553	hsa-miR-7-1-3p	MIRN	9	86584663	86584772	500000000	5.7	12.7	0.31	556
N:GEXP:CALR:chr19:13049414:13055304:+:811	CALR	GEXP	19	13049414	13055304	N:MIRN:hsa-miR-424-5p:chrX:133680644:133680741:+:MIMAT0001341	hsa-miR-424-5p	MIRN	X	133680644	133680741	500000000	5.7	12.7	0.31	556
N:GEXP:CALR:chr19:13049414:13055304:+:811	CALR	GEXP	19	13049414	13055304	N:MIRN:hsa-miR-550a-5p:chr7:30329410:30329506:+:MIMAT0004800	hsa-miR-550a-5p	MIRN	7	30329410	30329506	500000000	5.5	12.6	0.3	556
N:GEXP:CALR:chr19:13049414:13055304:+:811	CALR	GEXP	19	13049414	13055304	N:MIRN:hsa-let-7i-3p:chr12:62997466:62997549:+:MIMAT0004585	hsa-let-7i-3p	MIRN	12	62997466	62997549	500000000	5.5	12.5	0.3	556
N:GEXP:CALR:chr19:13049414:13055304:+:811	CALR	GEXP	19	13049414	13055304	N:MIRN:hsa-miR-625-5p:chr14:65937820:65937904:+:MIMAT0003294	hsa-miR-625-5p	MIRN	14	65937820	65937904	500000000	5.2	12.3	0.3	556
N:GEXP:CALR:chr19:13049414:13055304:+:811	CALR	GEXP	19	13049414	13055304	N:MIRN:hsa-miR-1301:chr2:25551509:25551590:+:MIMAT0005797	hsa-miR-1301	MIRN	2	25551509	25551590	500000000	5.2	12.2	0.3	556
N:GEXP:CALR:chr19:13049414:13055304:+:811	CALR	GEXP	19	13049414	13055304	N:MIRN:hsa-miR-130b-5p:chr22:22007593:22007674:+:MIMAT0004680	hsa-miR-130b-5p	MIRN	22	22007593	22007674	500000000	4.9	11.9	0.3	556
N:GEXP:CALR:chr19:13049414:13055304:+:811	CALR	GEXP	19	13049414	13055304	N:MIRN:hsa-let-7b-3p:chr22:46509566:46509648:+:MIMAT0004482	hsa-let-7b-3p	MIRN	22	46509566	46509648	500000000	4.8	11.9	0.29	556
N:GEXP:CALR:chr19:13049414:13055304:+:811	CALR	GEXP	19	13049414	13055304	N:MIRN:hsa-miR-142-5p:chr17:56408593:56408679:+:MIMAT0000433	hsa-miR-142-5p	MIRN	17	56408593	56408679	500000000	4.6	11.6	0.29	556
N:GEXP:CALR:chr19:13049414:13055304:+:811	CALR	GEXP	19	13049414	13055304	N:MIRN:hsa-miR-106b-3p:chr7:99691616:99691697:+:MIMAT0004672	hsa-miR-106b-3p	MIRN	7	99691616	99691697	500000000	4.6	11.6	0.29	556
N:GEXP:CALR:chr19:13049414:13055304:+:811	CALR	GEXP	19	13049414	13055304	N:MIRN:hsa-miR-26b-3p:chr2:219267369:219267445:+:MIMAT0004500	hsa-miR-26b-3p	MIRN	2	219267369	219267445	500000000	4.5	11.5	0.29	556
N:GEXP:CALR:chr19:13049414:13055304:+:811	CALR	GEXP	19	13049414	13055304	N:MIRN:hsa-miR-188-5p:chrX:49768109:49768194:+:MIMAT0000457	hsa-miR-188-5p	MIRN	X	49768109	49768194	500000000	4.5	11.5	0.29	556
N:GEXP:CALR:chr19:13049414:13055304:+:811	CALR	GEXP	19	13049414	13055304	N:MIRN:hsa-miR-3605-3p:chr1:33797994:33798093:+:MIMAT0017982	hsa-miR-3605-3p	MIRN	1	33797994	33798093	500000000	4.4	11.4	0.29	556
N:GEXP:CALR:chr19:13049414:13055304:+:811	CALR	GEXP	19	13049414	13055304	N:MIRN:hsa-miR-192-3p:chr11:64658609:64658718:+:MIMAT0004543	hsa-miR-192-3p	MIRN	11	64658609	64658718	500000000	3.9	10.9	0.28	556
N:GEXP:CALR:chr19:13049414:13055304:+:811	CALR	GEXP	19	13049414	13055304	N:MIRN:hsa-miR-191-3p:chr3:49058051:49058142:+:MIMAT0001618	hsa-miR-191-3p	MIRN	3	49058051	49058142	500000000	3.8	10.8	0.28	556
N:GEXP:CALR:chr19:13049414:13055304:+:811	CALR	GEXP	19	13049414	13055304	N:MIRN:hsa-miR-431-5p:chr14:101347344:101347457:+:MIMAT0001625	hsa-miR-431-5p	MIRN	14	101347344	101347457	500000000	3.7	10.8	0.28	556
N:GEXP:CALR:chr19:13049414:13055304:+:811	CALR	GEXP	19	13049414	13055304	N:MIRN:hsa-miR-424-3p:chrX:133680644:133680741:+:MIMAT0004749	hsa-miR-424-3p	MIRN	X	133680644	133680741	500000000	3.6	10.6	0.28	556
N:GEXP:CALR:chr19:13049414:13055304:+:811	CALR	GEXP	19	13049414	13055304	N:MIRN:hsa-miR-320b:chr1:117214371:117214449:+:MIMAT0005792	hsa-miR-320b	MIRN	1	117214371	117214449	500000000	3.5	10.6	0.28	556
N:GEXP:CALR:chr19:13049414:13055304:+:811	CALR	GEXP	19	13049414	13055304	N:MIRN:hsa-miR-502-3p:chrX:49779206:49779291:+:MIMAT0004775	hsa-miR-502-3p	MIRN	X	49779206	49779291	500000000	3.4	10.4	0.28	556
N:GEXP:CALR:chr19:13049414:13055304:+:811	CALR	GEXP	19	13049414	13055304	N:MIRN:hsa-miR-1976:chr1:26881033:26881084:+:MIMAT0009451	hsa-miR-1976	MIRN	1	26881033	26881084	500000000	3.3	10.3	0.27	556
N:GEXP:CALR:chr19:13049414:13055304:+:811	CALR	GEXP	19	13049414	13055304	N:MIRN:hsa-miR-126-5p:chr9:139565054:139565138:+:MIMAT0000444	hsa-miR-126-5p	MIRN	9	139565054	139565138	500000000	3.3	10.3	0.27	556
N:GEXP:CALR:chr19:13049414:13055304:+:811	CALR	GEXP	19	13049414	13055304	N:MIRN:hsa-miR-186-5p:chr1:71533314:71533399:+:MIMAT0000456	hsa-miR-186-5p	MIRN	1	71533314	71533399	500000000	3	10.1	0.27	556
N:GEXP:CALR:chr19:13049414:13055304:+:811	CALR	GEXP	19	13049414	13055304	N:MIRN:hsa-miR-155-5p:chr21:26946292:26946356:+:MIMAT0000646	hsa-miR-155-5p	MIRN	21	26946292	26946356	500000000	3.1	10.1	0.27	556
N:GEXP:CALR:chr19:13049414:13055304:+:811	CALR	GEXP	19	13049414	13055304	N:MIRN:hsa-let-7d-3p:chr9:96941116:96941202:+:MIMAT0004484	hsa-let-7d-3p	MIRN	9	96941116	96941202	500000000	3.1	10.1	0.27	556
N:GEXP:CALR:chr19:13049414:13055304:+:811	CALR	GEXP	19	13049414	13055304	N:MIRN:hsa-miR-18b-5p:chrX:133304071:133304141:+:MIMAT0001412	hsa-miR-18b-5p	MIRN	X	133304071	133304141	500000000	2.9	10	0.27	556
N:GEXP:CALR:chr19:13049414:13055304:+:811	CALR	GEXP	19	13049414	13055304	N:MIRN:hsa-miR-345-5p:chr14:100774196:100774293:+:MIMAT0000772	hsa-miR-345-5p	MIRN	14	100774196	100774293	500000000	2.9	9.9	0.27	556
N:GEXP:CALR:chr19:13049414:13055304:+:811	CALR	GEXP	19	13049414	13055304	N:MIRN:hsa-miR-342-5p:chr14:100575992:100576090:+:MIMAT0004694	hsa-miR-342-5p	MIRN	14	100575992	100576090	500000000	2.9	9.9	0.27	556
N:GEXP:CALR:chr19:13049414:13055304:+:811	CALR	GEXP	19	13049414	13055304	N:MIRN:hsa-miR-939-5p:chr8:145619364:145619445:+:MIMAT0004982	hsa-miR-939-5p	MIRN	8	145619364	145619445	500000000	2.7	9.8	0.27	556
N:GEXP:CALR:chr19:13049414:13055304:+:811	CALR	GEXP	19	13049414	13055304	N:MIRN:hsa-miR-616-3p:chr12:57912946:57913042:+:MIMAT0004805	hsa-miR-616-3p	MIRN	12	57912946	57913042	500000000	2.8	9.8	0.27	556
N:GEXP:CALR:chr19:13049414:13055304:+:811	CALR	GEXP	19	13049414	13055304	N:MIRN:hsa-miR-505-3p:chrX:139006307:139006390:+:MIMAT0002876	hsa-miR-505-3p	MIRN	X	139006307	139006390	500000000	2.8	9.8	0.27	556
N:GEXP:CALR:chr19:13049414:13055304:+:811	CALR	GEXP	19	13049414	13055304	N:MIRN:hsa-miR-1266:chr15:52569314:52569397:+:MIMAT0005920	hsa-miR-1266	MIRN	15	52569314	52569397	500000000	2.7	9.8	0.27	556
N:GEXP:CALR:chr19:13049414:13055304:+:811	CALR	GEXP	19	13049414	13055304	N:MIRN:hsa-miR-324-3p:chr17:7126616:7126698:+:MIMAT0000762	hsa-miR-324-3p	MIRN	17	7126616	7126698	500000000	2.6	9.6	0.26	556
N:GEXP:CALR:chr19:13049414:13055304:+:811	CALR	GEXP	19	13049414	13055304	N:MIRN:hsa-miR-221-5p:chrX:45605585:45605694:+:MIMAT0004568	hsa-miR-221-5p	MIRN	X	45605585	45605694	500000000	2.6	9.6	0.26	556
N:GEXP:CALR:chr19:13049414:13055304:+:811	CALR	GEXP	19	13049414	13055304	N:MIRN:hsa-miR-192-5p:chr11:64658609:64658718:+:MIMAT0000222	hsa-miR-192-5p	MIRN	11	64658609	64658718	500000000	2.6	9.6	0.26	556
N:GEXP:CALR:chr19:13049414:13055304:+:811	CALR	GEXP	19	13049414	13055304	N:MIRN:hsa-miR-338-5p:chr17:79099683:79099749:+:MIMAT0004701	hsa-miR-338-5p	MIRN	17	79099683	79099749	500000000	2.5	9.5	0.26	556
N:GEXP:CALR:chr19:13049414:13055304:+:811	CALR	GEXP	19	13049414	13055304	N:MIRN:hsa-miR-212-3p:chr17:1953565:1953674:+:MIMAT0000269	hsa-miR-212-3p	MIRN	17	1953565	1953674	500000000	2.5	9.5	0.26	556
N:GEXP:CALR:chr19:13049414:13055304:+:811	CALR	GEXP	19	13049414	13055304	N:MIRN:hsa-miR-616-5p:chr12:57912946:57913042:+:MIMAT0003284	hsa-miR-616-5p	MIRN	12	57912946	57913042	500000000	2.3	9.3	0.26	556
N:GEXP:CALR:chr19:13049414:13055304:+:811	CALR	GEXP	19	13049414	13055304	N:MIRN:hsa-let-7d-5p:chr9:96941116:96941202:+:MIMAT0000065	hsa-let-7d-5p	MIRN	9	96941116	96941202	500000000	2.2	9.2	0.26	556
N:GEXP:CALR:chr19:13049414:13055304:+:811	CALR	GEXP	19	13049414	13055304	N:MIRN:hsa-miR-16-5p:chr13:50623109:50623197:+:MIMAT0000069	hsa-miR-16-5p	MIRN	13	50623109	50623197	500000000	2	9.1	0.26	556
N:GEXP:CALR:chr19:13049414:13055304:+:811	CALR	GEXP	19	13049414	13055304	N:MIRN:hsa-miR-191-5p:chr3:49058051:49058142:+:MIMAT0000440	hsa-miR-191-5p	MIRN	3	49058051	49058142	500000000	2	9.1	0.26	556
N:GEXP:CALR:chr19:13049414:13055304:+:811	CALR	GEXP	19	13049414	13055304	N:MIRN:hsa-miR-766-3p:chrX:118780701:118780811:+:MIMAT0003888	hsa-miR-766-3p	MIRN	X	118780701	118780811	500000000	2	9	0.26	556
N:GEXP:CALR:chr19:13049414:13055304:+:811	CALR	GEXP	19	13049414	13055304	N:MIRN:hsa-miR-1226-3p:chr3:47891045:47891119:+:MIMAT0005577	hsa-miR-1226-3p	MIRN	3	47891045	47891119	500000000	2	9	0.26	556
N:GEXP:CALR:chr19:13049414:13055304:+:811	CALR	GEXP	19	13049414	13055304	N:MIRN:hsa-miR-937-3p:chr8:144895127:144895212:+:MIMAT0004980	hsa-miR-937-3p	MIRN	8	144895127	144895212	500000000	2	9	0.26	556
N:GEXP:CALR:chr19:13049414:13055304:+:811	CALR	GEXP	19	13049414	13055304	N:MIRN:hsa-miR-639:chr19:14640355:14640452:+:MIMAT0003309	hsa-miR-639	MIRN	19	14640355	14640452	1585051	1.9	8.9	0.25	556
N:GEXP:CALR:chr19:13049414:13055304:+:811	CALR	GEXP	19	13049414	13055304	N:MIRN:hsa-miR-155-3p:chr21:26946292:26946356:+:MIMAT0004658	hsa-miR-155-3p	MIRN	21	26946292	26946356	500000000	1.9	8.9	0.25	556
N:GEXP:CALR:chr19:13049414:13055304:+:811	CALR	GEXP	19	13049414	13055304	N:MIRN:hsa-miR-21-3p:chr17:57918627:57918698:+:MIMAT0004494	hsa-miR-21-3p	MIRN	17	57918627	57918698	500000000	1.7	8.8	0.25	556
N:GEXP:CALR:chr19:13049414:13055304:+:811	CALR	GEXP	19	13049414	13055304	N:MIRN:hsa-miR-1306-3p:chr22:20073581:20073665:+:MIMAT0005950	hsa-miR-1306-3p	MIRN	22	20073581	20073665	500000000	1.6	8.6	0.25	556
N:GEXP:CALR:chr19:13049414:13055304:+:811	CALR	GEXP	19	13049414	13055304	N:MIRN:hsa-miR-151a-3p:chr8:141742663:141742752:+:MIMAT0000757	hsa-miR-151a-3p	MIRN	8	141742663	141742752	500000000	1.5	8.5	0.25	556
N:GEXP:CALR:chr19:13049414:13055304:+:811	CALR	GEXP	19	13049414	13055304	N:MIRN:hsa-miR-18a-3p:chr13:92003005:92003075:+:MIMAT0002891	hsa-miR-18a-3p	MIRN	13	92003005	92003075	500000000	1.5	8.5	0.25	556
N:GEXP:CALR:chr19:13049414:13055304:+:811	CALR	GEXP	19	13049414	13055304	N:MIRN:hsa-miR-501-3p:chrX:49774330:49774413:+:MIMAT0004774	hsa-miR-501-3p	MIRN	X	49774330	49774413	500000000	1.3	8.3	0.24	556
N:GEXP:CALR:chr19:13049414:13055304:+:811	CALR	GEXP	19	13049414	13055304	N:MIRN:hsa-miR-330-3p:chr19:46142252:46142345:+:MIMAT0000751	hsa-miR-330-3p	MIRN	19	46142252	46142345	33086948	1.2	8.3	0.24	556
N:GEXP:CALR:chr19:13049414:13055304:+:811	CALR	GEXP	19	13049414	13055304	N:MIRN:hsa-miR-200b-5p:chr1:1102484:1102578:+:MIMAT0004571	hsa-miR-200b-5p	MIRN	1	1102484	1102578	500000000	1.3	8.3	0.25	556
N:GEXP:CALR:chr19:13049414:13055304:+:811	CALR	GEXP	19	13049414	13055304	N:MIRN:hsa-miR-16-2-3p:chr3:160122533:160122613:+:MIMAT0004518	hsa-miR-16-2-3p	MIRN	3	160122533	160122613	500000000	1.2	8.2	0.24	556
N:GEXP:CALR:chr19:13049414:13055304:+:811	CALR	GEXP	19	13049414	13055304	N:MIRN:hsa-miR-3614-5p:chr17:54968631:54968716:+:MIMAT0017992	hsa-miR-3614-5p	MIRN	17	54968631	54968716	500000000	1	8.1	0.24	556
N:GEXP:CALR:chr19:13049414:13055304:+:811	CALR	GEXP	19	13049414	13055304	N:MIRN:hsa-miR-3189-3p:chr19:18497372:18497444:+:MIMAT0015071	hsa-miR-3189-3p	MIRN	19	18497372	18497444	5442068	1	8.1	0.24	556
C:CLIN:disease_code:::::	disease_code	CLIN				N:GEXP:CALR:chr19:13049414:13055304:+:811	CALR	GEXP	19	13049414	13055304	500000000	2.4	8.1	0.24	558
N:GEXP:CALR:chr19:13049414:13055304:+:811	CALR	GEXP	19	13049414	13055304	N:MIRN:hsa-miR-3607-3p:chr5:85916314:85916392:+:MIMAT0017985	hsa-miR-3607-3p	MIRN	5	85916314	85916392	500000000	1	8	0.24	556
N:GEXP:CALR:chr19:13049414:13055304:+:811	CALR	GEXP	19	13049414	13055304	N:MIRN:hsa-miR-126-3p:chr9:139565054:139565138:+:MIMAT0000445	hsa-miR-126-3p	MIRN	9	139565054	139565138	500000000	1	8	0.24	556
N:GEXP:CALR:chr19:13049414:13055304:+:811	CALR	GEXP	19	13049414	13055304	N:MIRN:hsa-miR-3130-5p:chr2:207647958:207648032:+:MIMAT0014995	hsa-miR-3130-5p	MIRN	2	207647958	207648032	500000000	0.9	7.9	0.24	556
N:GEXP:CALR:chr19:13049414:13055304:+:811	CALR	GEXP	19	13049414	13055304	N:MIRN:hsa-miR-532-5p:chrX:49767754:49767844:+:MIMAT0002888	hsa-miR-532-5p	MIRN	X	49767754	49767844	500000000	0.9	7.9	0.24	556
N:GEXP:CALR:chr19:13049414:13055304:+:811	CALR	GEXP	19	13049414	13055304	N:MIRN:hsa-miR-3944-3p:chr10:135185060:135185167:+:MIMAT0018360	hsa-miR-3944-3p	MIRN	10	135185060	135185167	500000000	0.8	7.8	0.24	556
N:GEXP:CALR:chr19:13049414:13055304:+:811	CALR	GEXP	19	13049414	13055304	N:MIRN:hsa-miR-140-5p:chr16:69966984:69967083:+:MIMAT0000431	hsa-miR-140-5p	MIRN	16	69966984	69967083	500000000	0.8	7.8	0.24	556
N:GEXP:CALR:chr19:13049414:13055304:+:811	CALR	GEXP	19	13049414	13055304	N:MIRN:hsa-miR-128:chr2:136422967:136423048:+:MIMAT0000424	hsa-miR-128	MIRN	2	136422967	136423048	500000000	0.8	7.8	0.24	556
C:CLIN:country:::::	country	CLIN				N:GEXP:CALR:chr19:13049414:13055304:+:811	CALR	GEXP	19	13049414	13055304	500000000	2.1	7.8	0	558
N:GEXP:CALR:chr19:13049414:13055304:+:811	CALR	GEXP	19	13049414	13055304	N:MIRN:hsa-miR-625-3p:chr14:65937820:65937904:+:MIMAT0004808	hsa-miR-625-3p	MIRN	14	65937820	65937904	500000000	0.7	7.7	0.24	556
N:GEXP:CALR:chr19:13049414:13055304:+:811	CALR	GEXP	19	13049414	13055304	N:MIRN:hsa-miR-592:chr7:126698142:126698238:+:MIMAT0003260	hsa-miR-592	MIRN	7	126698142	126698238	500000000	0.6	7.7	0.23	556
N:GEXP:CALR:chr19:13049414:13055304:+:811	CALR	GEXP	19	13049414	13055304	N:MIRN:hsa-miR-147b:chr15:45725248:45725327:+:MIMAT0004928	hsa-miR-147b	MIRN	15	45725248	45725327	500000000	0.7	7.7	0.24	556
B:CLIN:EC:::::	EC	CLIN				N:GEXP:CALR:chr19:13049414:13055304:+:811	CALR	GEXP	19	13049414	13055304	500000000	1.8	7.7	-0.24	558
N:GEXP:CALR:chr19:13049414:13055304:+:811	CALR	GEXP	19	13049414	13055304	N:MIRN:hsa-miR-577:chr4:115577915:115578010:+:MIMAT0003242	hsa-miR-577	MIRN	4	115577915	115578010	500000000	0.5	7.6	0.23	556
N:GEXP:CALR:chr19:13049414:13055304:+:811	CALR	GEXP	19	13049414	13055304	N:MIRN:hsa-miR-551a:chr1:3477259:3477354:+:MIMAT0003214	hsa-miR-551a	MIRN	1	3477259	3477354	500000000	0.5	7.6	0.23	556
N:GEXP:CALR:chr19:13049414:13055304:+:811	CALR	GEXP	19	13049414	13055304	N:MIRN:hsa-miR-511:chr10:17887107:17887193:+:MIMAT0002808	hsa-miR-511	MIRN	10	17887107	17887193	500000000	0.5	7.6	0.23	556
C:CLIN:anatomic_site_tissue:::::	anatomic_site_tissue	CLIN				N:GEXP:CALR:chr19:13049414:13055304:+:811	CALR	GEXP	19	13049414	13055304	500000000	1.8	7.6	0.24	522
N:GEXP:CALR:chr19:13049414:13055304:+:811	CALR	GEXP	19	13049414	13055304	C:SAMP:mRNA_cluster_GEA:::::	mRNA_cluster_GEA	SAMP				500000000	1.7	7.5	0	430
N:GEXP:CALR:chr19:13049414:13055304:+:811	CALR	GEXP	19	13049414	13055304	C:SAMP:gastric_subtype:::::	gastric_subtype	SAMP				500000000	1.3	7.1	0	558
C:CLIN:anatomic_site_STES:::::	anatomic_site_STES	CLIN				N:GEXP:CALR:chr19:13049414:13055304:+:811	CALR	GEXP	19	13049414	13055304	500000000	1.1	6.8	0	545
C:CLIN:anatomic_site_STES_wTubularEso:::::	anatomic_site_STES_wTubularEso	CLIN				N:GEXP:CALR:chr19:13049414:13055304:+:811	CALR	GEXP	19	13049414	13055304	500000000	1	6.7	0	545
N:GEXP:CALR:chr19:13049414:13055304:+:811	CALR	GEXP	19	13049414	13055304	B:SAMP:I(C2|clustoclust_4):::::	clustoclust_4 C2	SAMP				500000000	0.4	6.2	-0.34	214
N:GEXP:CALR:chr19:13049414:13055304:+:811	CALR	GEXP	19	13049414	13055304	C:SAMP:MKL-KNN_k4_GEA-CIN:::::	MKL-KNN_k4_GEA-CIN	SAMP				500000000	0	5	0	267
N:GEXP:CALR:chr19:13049414:13055304:+:811	CALR	GEXP	19	13049414	13055304	C:SAMP:clustoclust_4:::::	clustoclust_4	SAMP				500000000	0	5	0	214
N:GEXP:CALR:chr19:13049414:13055304:+:811	CALR	GEXP	19	13049414	13055304	C:SAMP:MKL-KNN_k7_GEA-CIN:::::	MKL-KNN_k7_GEA-CIN	SAMP				500000000	0	4.9	0	267
N:GEXP:CALR:chr19:13049414:13055304:+:811	CALR	GEXP	19	13049414	13055304	N:SAMP:percent_tumor_nuclei:::::	percent_tumor_nuclei	SAMP				500000000	0	4.8	0.18	556
B:CLIN:GEA:::::	GEA	CLIN				N:GEXP:CALR:chr19:13049414:13055304:+:811	CALR	GEXP	19	13049414	13055304	500000000	0	4.7	0.18	558
B:CLIN:SCC:::::	SCC	CLIN				N:GEXP:CALR:chr19:13049414:13055304:+:811	CALR	GEXP	19	13049414	13055304	500000000	0	4.7	-0.18	558
C:CLIN:histological_type_stes:::::	histological_type_stes	CLIN				N:GEXP:CALR:chr19:13049414:13055304:+:811	CALR	GEXP	19	13049414	13055304	500000000	0	4.7	-0.18	556
N:CLIN:numeric_anatomic_site_STES:::::	numeric_anatomic_site_STES	CLIN				N:GEXP:CALR:chr19:13049414:13055304:+:811	CALR	GEXP	19	13049414	13055304	500000000	0	4.4	-0.17	545
C:CLIN:neoplasm_histologic_grade:::::	neoplasm_histologic_grade	CLIN				N:GEXP:CALR:chr19:13049414:13055304:+:811	CALR	GEXP	19	13049414	13055304	500000000	0	4.4	0	558
N:GEXP:CALR:chr19:13049414:13055304:+:811	CALR	GEXP	19	13049414	13055304	C:SAMP:COCA_k3_GEA-CIN:::::	COCA_k3_GEA-CIN	SAMP				500000000	0	4.2	0	267
C:CLIN:anatomic_site_STES_wTubularEso_GEA-CIN:::::	anatomic_site_STES_wTubularEso_GEA-CIN	CLIN				N:GEXP:CALR:chr19:13049414:13055304:+:811	CALR	GEXP	19	13049414	13055304	500000000	0	4.1	0	282
N:GEXP:CALR:chr19:13049414:13055304:+:811	CALR	GEXP	19	13049414	13055304	B:SAMP:I(C4|METH_cluster_GEA_CIN_k4):::::	METH_cluster_GEA_CIN_k4 C4	SAMP				500000000	0	3.6	0.22	268
N:GEXP:CALR:chr19:13049414:13055304:+:811	CALR	GEXP	19	13049414	13055304	B:SAMP:I(C3|METH_cluster_GEA_CIN):::::	METH_cluster_GEA_CIN C3	SAMP				500000000	0	3.6	0.22	268
N:GEXP:CALR:chr19:13049414:13055304:+:811	CALR	GEXP	19	13049414	13055304	B:SAMP:I(C2,C4|METH_cluster_GEA_CIN_k4):::::	METH_cluster_GEA_CIN_k4 C2 vs C4	SAMP				500000000	0	3.5	-0.32	122
B:CLIN:I(Intestinal|pathology_lauren):::::	pathology_lauren Intestinal	CLIN				N:GEXP:CALR:chr19:13049414:13055304:+:811	CALR	GEXP	19	13049414	13055304	500000000	0	3.5	0.23	253
B:CLIN:I(Diffuse,Intestinal|pathology_lauren):::::	pathology_lauren Diffuse vs Intestinal	CLIN				N:GEXP:CALR:chr19:13049414:13055304:+:811	CALR	GEXP	19	13049414	13055304	500000000	0	3.4	-0.23	235
B:CLIN:I(Diffuse|pathology_lauren):::::	pathology_lauren Diffuse	CLIN				N:GEXP:CALR:chr19:13049414:13055304:+:811	CALR	GEXP	19	13049414	13055304	500000000	0	3.2	-0.21	253
N:GEXP:CALR:chr19:13049414:13055304:+:811	CALR	GEXP	19	13049414	13055304	C:SAMP:METH_cluster_GEA_CIN:::::	METH_cluster_GEA_CIN	SAMP				500000000	0	3.1	0	268
N:GEXP:CALR:chr19:13049414:13055304:+:811	CALR	GEXP	19	13049414	13055304	B:SAMP:I(C2|miRNA_cluster_GEA_CIN):::::	miRNA_cluster_GEA_CIN C2	SAMP				500000000	0	3.1	0.21	268
N:GEXP:CALR:chr19:13049414:13055304:+:811	CALR	GEXP	19	13049414	13055304	C:SAMP:RPPA_cluster_GEA:::::	RPPA_cluster_GEA	SAMP				500000000	0	3	0	358
Table7.Gastric Cancer
id_a	pretty_label_a	datatype_a	chr_a	start_a	end_a	id_b	pretty_label_b	datatype_b	chr_b	start_b	end_b	link_distance	adj_logged_pvalue	logged_pvalue	correlation	num_nonna
N:GEXP:CALR:chr19:13049392:13055303:+:811	CALR	GEXP	19	13049392	13055303	N:MIRN:hsa-miR-130b-5p:chr22:22007593:22007674:+:MIMAT0004680	hsa-miR-130b-5p	MIRN	22	22007593	22007674	500000000	9.1	16.3	0.487	262
N:GEXP:CALR:chr19:13049392:13055303:+:811	CALR	GEXP	19	13049392	13055303	N:MIRN:hsa-miR-130b-3p:chr22:22007593:22007674:+:MIMAT0000691	hsa-miR-130b-3p	MIRN	22	22007593	22007674	500000000	6.8	14	0.454	262
N:GEXP:CALR:chr19:13049392:13055303:+:811	CALR	GEXP	19	13049392	13055303	N:MIRN:hsa-miR-1301:chr2:25551509:25551590:+:MIMAT0005797	hsa-miR-1301	MIRN	2	25551509	25551590	500000000	6.3	13.5	0.446	262
N:GEXP:CALR:chr19:13049392:13055303:+:811	CALR	GEXP	19	13049392	13055303	N:MIRN:hsa-miR-15b-3p:chr3:160122376:160122473:+:MIMAT0004586	hsa-miR-15b-3p	MIRN	3	160122376	160122473	500000000	6.1	13.3	0.442	262
N:GEXP:CALR:chr19:13049392:13055303:+:811	CALR	GEXP	19	13049392	13055303	N:MIRN:hsa-miR-3677-3p:chr16:2320714:2320773:+:MIMAT0018101	hsa-miR-3677-3p	MIRN	16	2320714	2320773	500000000	6.1	13.3	0.443	262
N:GEXP:CALR:chr19:13049392:13055303:+:811	CALR	GEXP	19	13049392	13055303	N:MIRN:hsa-miR-185-3p:chr22:20020662:20020743:+:MIMAT0004611	hsa-miR-185-3p	MIRN	22	20020662	20020743	500000000	6.2	13.3	0.444	262
N:GEXP:CALR:chr19:13049392:13055303:+:811	CALR	GEXP	19	13049392	13055303	N:MIRN:hsa-miR-106b-3p:chr7:99691616:99691697:+:MIMAT0004672	hsa-miR-106b-3p	MIRN	7	99691616	99691697	500000000	5.7	12.8	0.436	262
N:GEXP:CALR:chr19:13049392:13055303:+:811	CALR	GEXP	19	13049392	13055303	B:SAMP:I(C1|mRNAseq_NMF_bcgsc_4):::::	Gene Expression Cluster 1	SAMP				500000000	6.4	12.8	-0.465	254
N:GEXP:CALR:chr19:13049392:13055303:+:811	CALR	GEXP	19	13049392	13055303	N:MIRN:hsa-miR-324-3p:chr17:7126616:7126698:+:MIMAT0000762	hsa-miR-324-3p	MIRN	17	7126616	7126698	500000000	5.1	12.3	0.426	262
N:GEXP:CALR:chr19:13049392:13055303:+:811	CALR	GEXP	19	13049392	13055303	N:MIRN:hsa-miR-629-3p:chr15:70371711:70371807:+:MIMAT0003298	hsa-miR-629-3p	MIRN	15	70371711	70371807	500000000	4.8	11.9	0.421	262
N:GEXP:CALR:chr19:13049392:13055303:+:811	CALR	GEXP	19	13049392	13055303	C:SAMP:mRNAseq_NMF_bcgsc_4:::::	Gene Expression Cluster	SAMP				500000000	5.9	11.7		254
N:GEXP:CALR:chr19:13049392:13055303:+:811	CALR	GEXP	19	13049392	13055303	N:MIRN:hsa-miR-940:chr16:2321748:2321841:+:MIMAT0004983	hsa-miR-940	MIRN	16	2321748	2321841	500000000	4.3	11.5	0.413	262
N:GEXP:CALR:chr19:13049392:13055303:+:811	CALR	GEXP	19	13049392	13055303	N:MIRN:hsa-miR-877-5p:chr6:30552109:30552194:+:MIMAT0004949	hsa-miR-877-5p	MIRN	6	30552109	30552194	500000000	4	11.2	0.407	262
N:GEXP:CALR:chr19:13049392:13055303:+:811	CALR	GEXP	19	13049392	13055303	N:MIRN:hsa-miR-652-3p:chrX:109298557:109298654:+:MIMAT0003322	hsa-miR-652-3p	MIRN	X	109298557	109298654	500000000	3.9	11.1	0.406	262
N:GEXP:CALR:chr19:13049392:13055303:+:811	CALR	GEXP	19	13049392	13055303	N:MIRN:hsa-miR-18a-3p:chr13:92003005:92003075:+:MIMAT0002891	hsa-miR-18a-3p	MIRN	13	92003005	92003075	500000000	3.7	10.9	0.402	262
N:GEXP:CALR:chr19:13049392:13055303:+:811	CALR	GEXP	19	13049392	13055303	N:MIRN:hsa-miR-148b-3p:chr12:54731000:54731098:+:MIMAT0000759	hsa-miR-148b-3p	MIRN	12	54731000	54731098	500000000	3.7	10.9	0.402	262
N:GEXP:CALR:chr19:13049392:13055303:+:811	CALR	GEXP	19	13049392	13055303	N:MIRN:hsa-miR-188-5p:chrX:49768109:49768194:+:MIMAT0000457	hsa-miR-188-5p	MIRN	X	49768109	49768194	500000000	3.6	10.8	0.401	262
N:GEXP:CALR:chr19:13049392:13055303:+:811	CALR	GEXP	19	13049392	13055303	N:MIRN:hsa-miR-128:chr2:136422967:136423048:+:MIMAT0000424	hsa-miR-128	MIRN	2	136422967	136423048	500000000	3.6	10.8	0.4	262
N:GEXP:CALR:chr19:13049392:13055303:+:811	CALR	GEXP	19	13049392	13055303	N:MIRN:hsa-miR-98-5p:chrX:53583184:53583302:+:MIMAT0000096	hsa-miR-98-5p	MIRN	X	53583184	53583302	500000000	3.5	10.7	0.399	262
N:GEXP:CALR:chr19:13049392:13055303:+:811	CALR	GEXP	19	13049392	13055303	N:MIRN:hsa-miR-532-3p:chrX:49767754:49767844:+:MIMAT0004780	hsa-miR-532-3p	MIRN	X	49767754	49767844	500000000	3.4	10.6	0.396	262
N:GEXP:CALR:chr19:13049392:13055303:+:811	CALR	GEXP	19	13049392	13055303	N:MIRN:hsa-let-7d-5p:chr9:96941116:96941202:+:MIMAT0000065	hsa-let-7d-5p	MIRN	9	96941116	96941202	500000000	3.4	10.6	0.397	262
N:GEXP:CALR:chr19:13049392:13055303:+:811	CALR	GEXP	19	13049392	13055303	N:MIRN:hsa-miR-937-3p:chr8:144895127:144895212:+:MIMAT0004980	hsa-miR-937-3p	MIRN	8	144895127	144895212	500000000	3.3	10.5	0.396	262
N:GEXP:CALR:chr19:13049392:13055303:+:811	CALR	GEXP	19	13049392	13055303	N:MIRN:hsa-miR-455-3p:chr9:116971714:116971809:+:MIMAT0004784	hsa-miR-455-3p	MIRN	9	116971714	116971809	500000000	3.2	10.4	0.394	262
N:GEXP:CALR:chr19:13049392:13055303:+:811	CALR	GEXP	19	13049392	13055303	N:MIRN:hsa-miR-222-5p:chrX:45606421:45606530:+:MIMAT0004569	hsa-miR-222-5p	MIRN	X	45606421	45606530	500000000	3.1	10.3	0.392	262
N:GEXP:CALR:chr19:13049392:13055303:+:811	CALR	GEXP	19	13049392	13055303	N:MIRN:hsa-miR-15b-5p:chr3:160122376:160122473:+:MIMAT0000417	hsa-miR-15b-5p	MIRN	3	160122376	160122473	500000000	3	10.2	0.39	262
N:GEXP:CALR:chr19:13049392:13055303:+:811	CALR	GEXP	19	13049392	13055303	N:MIRN:hsa-miR-592:chr7:126698142:126698238:+:MIMAT0003260	hsa-miR-592	MIRN	7	126698142	126698238	500000000	2.9	10.1	0.387	262
N:GEXP:CALR:chr19:13049392:13055303:+:811	CALR	GEXP	19	13049392	13055303	N:MIRN:hsa-miR-1976:chr1:26881033:26881084:+:MIMAT0009451	hsa-miR-1976	MIRN	1	26881033	26881084	500000000	2.7	9.9	0.384	262
N:GEXP:CALR:chr19:13049392:13055303:+:811	CALR	GEXP	19	13049392	13055303	N:MIRN:hsa-miR-33b-5p:chr17:17717150:17717245:+:MIMAT0003301	hsa-miR-33b-5p	MIRN	17	17717150	17717245	500000000	2.6	9.8	0.383	262
N:GEXP:CALR:chr19:13049392:13055303:+:811	CALR	GEXP	19	13049392	13055303	N:MIRN:hsa-miR-330-5p:chr19:46142252:46142345:+:MIMAT0004693	hsa-miR-330-5p	MIRN	19	46142252	46142345	33086949	2.6	9.8	0.382	262
N:GEXP:CALR:chr19:13049392:13055303:+:811	CALR	GEXP	19	13049392	13055303	N:MIRN:hsa-miR-16-5p:chr13:50623109:50623197:+:MIMAT0000069	hsa-miR-16-5p	MIRN	13	50623109	50623197	500000000	2.6	9.8	0.381	262
N:GEXP:CALR:chr19:13049392:13055303:+:811	CALR	GEXP	19	13049392	13055303	N:MIRN:hsa-miR-106b-5p:chr7:99691616:99691697:+:MIMAT0000680	hsa-miR-106b-5p	MIRN	7	99691616	99691697	500000000	2.5	9.7	0.38	262
N:GEXP:CALR:chr19:13049392:13055303:+:811	CALR	GEXP	19	13049392	13055303	N:MIRN:hsa-miR-744-3p:chr17:11985216:11985313:+:MIMAT0004946	hsa-miR-744-3p	MIRN	17	11985216	11985313	500000000	2.4	9.6	0.378	262
N:GEXP:CALR:chr19:13049392:13055303:+:811	CALR	GEXP	19	13049392	13055303	N:MIRN:hsa-miR-484:chr16:15737151:15737229:+:MIMAT0002174	hsa-miR-484	MIRN	16	15737151	15737229	500000000	2.4	9.6	0.377	262
N:GEXP:CALR:chr19:13049392:13055303:+:811	CALR	GEXP	19	13049392	13055303	N:MIRN:hsa-miR-3928:chr22:31556048:31556105:+:MIMAT0018205	hsa-miR-3928	MIRN	22	31556048	31556105	500000000	2.4	9.6	0.378	262
N:GEXP:CALR:chr19:13049392:13055303:+:811	CALR	GEXP	19	13049392	13055303	N:MIRN:hsa-let-7f-1-3p:chr9:96938629:96938715:+:MIMAT0004486	hsa-let-7f-1-3p	MIRN	9	96938629	96938715	500000000	2.4	9.6	0.377	262
N:GEXP:CALR:chr19:13049392:13055303:+:811	CALR	GEXP	19	13049392	13055303	N:MIRN:hsa-miR-744-5p:chr17:11985216:11985313:+:MIMAT0004945	hsa-miR-744-5p	MIRN	17	11985216	11985313	500000000	2.2	9.4	0.375	262
N:GEXP:CALR:chr19:13049392:13055303:+:811	CALR	GEXP	19	13049392	13055303	N:MIRN:hsa-miR-331-3p:chr12:95702196:95702289:+:MIMAT0000760	hsa-miR-331-3p	MIRN	12	95702196	95702289	500000000	2.1	9.3	0.373	262
N:GEXP:CALR:chr19:13049392:13055303:+:811	CALR	GEXP	19	13049392	13055303	N:MIRN:hsa-miR-301b:chr22:22007270:22007347:+:MIMAT0004958	hsa-miR-301b	MIRN	22	22007270	22007347	500000000	2.1	9.3	0.371	262
N:GEXP:CALR:chr19:13049392:13055303:+:811	CALR	GEXP	19	13049392	13055303	N:MIRN:hsa-miR-221-5p:chrX:45605585:45605694:+:MIMAT0004568	hsa-miR-221-5p	MIRN	X	45605585	45605694	500000000	2.1	9.3	0.371	262
N:GEXP:CALR:chr19:13049392:13055303:+:811	CALR	GEXP	19	13049392	13055303	N:MIRN:hsa-miR-550a-5p:chr7:30329410:30329506:+:MIMAT0004800	hsa-miR-550a-5p	MIRN	7	30329410	30329506	500000000	2	9.2	0.37	262
N:GEXP:CALR:chr19:13049392:13055303:+:811	CALR	GEXP	19	13049392	13055303	N:MIRN:hsa-miR-425-3p:chr3:49057581:49057667:+:MIMAT0001343	hsa-miR-425-3p	MIRN	3	49057581	49057667	500000000	2	9.2	0.371	262
N:GEXP:CALR:chr19:13049392:13055303:+:811	CALR	GEXP	19	13049392	13055303	N:MIRN:hsa-miR-671-3p:chr7:150935507:150935624:+:MIMAT0004819	hsa-miR-671-3p	MIRN	7	150935507	150935624	500000000	1.7	8.9	0.364	262
N:GEXP:CALR:chr19:13049392:13055303:+:811	CALR	GEXP	19	13049392	13055303	N:MIRN:hsa-miR-345-5p:chr14:100774196:100774293:+:MIMAT0000772	hsa-miR-345-5p	MIRN	14	100774196	100774293	500000000	1.7	8.9	0.364	262
N:GEXP:CALR:chr19:13049392:13055303:+:811	CALR	GEXP	19	13049392	13055303	N:MIRN:hsa-let-7g-3p:chr3:52302294:52302377:+:MIMAT0004584	hsa-let-7g-3p	MIRN	3	52302294	52302377	500000000	1.8	8.9	0.365	262
N:GEXP:CALR:chr19:13049392:13055303:+:811	CALR	GEXP	19	13049392	13055303	N:MIRN:hsa-miR-503-5p:chrX:133680358:133680428:+:MIMAT0002874	hsa-miR-503-5p	MIRN	X	133680358	133680428	500000000	1.6	8.8	0.362	262
N:GEXP:CALR:chr19:13049392:13055303:+:811	CALR	GEXP	19	13049392	13055303	N:MIRN:hsa-miR-3615:chr17:72744752:72744838:+:MIMAT0017994	hsa-miR-3615	MIRN	17	72744752	72744838	500000000	1.6	8.8	0.361	262
N:GEXP:CALR:chr19:13049392:13055303:+:811	CALR	GEXP	19	13049392	13055303	N:MIRN:hsa-miR-1307-3p:chr10:105154010:105154158:+:MIMAT0005951	hsa-miR-1307-3p	MIRN	10	105154010	105154158	500000000	1.5	8.7	0.359	262
N:GEXP:CALR:chr19:13049392:13055303:+:811	CALR	GEXP	19	13049392	13055303	N:MIRN:hsa-miR-3682-3p:chr2:54076259:54076342:+:MIMAT0018110	hsa-miR-3682-3p	MIRN	2	54076259	54076342	500000000	1.4	8.6	0.358	262
N:GEXP:CALR:chr19:13049392:13055303:+:811	CALR	GEXP	19	13049392	13055303	N:MIRN:hsa-miR-501-3p:chrX:49774330:49774413:+:MIMAT0004774	hsa-miR-501-3p	MIRN	X	49774330	49774413	500000000	1.2	8.4	0.353	262
N:GEXP:CALR:chr19:13049392:13055303:+:811	CALR	GEXP	19	13049392	13055303	N:MIRN:hsa-miR-151a-5p:chr8:141742663:141742752:+:MIMAT0004697	hsa-miR-151a-5p	MIRN	8	141742663	141742752	500000000	1.1	8.3	0.351	262
N:GEXP:CALR:chr19:13049392:13055303:+:811	CALR	GEXP	19	13049392	13055303	N:MIRN:hsa-miR-431-5p:chr14:101347344:101347457:+:MIMAT0001625	hsa-miR-431-5p	MIRN	14	101347344	101347457	500000000	1.1	8.3	0.351	262
N:GEXP:CALR:chr19:13049392:13055303:+:811	CALR	GEXP	19	13049392	13055303	N:MIRN:hsa-miR-625-5p:chr14:65937820:65937904:+:MIMAT0003294	hsa-miR-625-5p	MIRN	14	65937820	65937904	500000000	1	8.2	0.349	262
N:GEXP:CALR:chr19:13049392:13055303:+:811	CALR	GEXP	19	13049392	13055303	N:MIRN:hsa-miR-3613-5p:chr13:50570551:50570637:+:MIMAT0017990	hsa-miR-3613-5p	MIRN	13	50570551	50570637	500000000	1	8.2	0.349	262
N:GEXP:CALR:chr19:13049392:13055303:+:811	CALR	GEXP	19	13049392	13055303	N:MIRN:hsa-miR-185-5p:chr22:20020662:20020743:+:MIMAT0000455	hsa-miR-185-5p	MIRN	22	20020662	20020743	500000000	1	8.2	0.348	262
N:GEXP:CALR:chr19:13049392:13055303:+:811	CALR	GEXP	19	13049392	13055303	N:MIRN:hsa-miR-339-3p:chr7:1062569:1062662:+:MIMAT0004702	hsa-miR-339-3p	MIRN	7	1062569	1062662	500000000	0.9	8.1	0.347	262
N:GEXP:CALR:chr19:13049392:13055303:+:811	CALR	GEXP	19	13049392	13055303	N:MIRN:hsa-miR-576-5p:chr4:110409854:110409951:+:MIMAT0003241	hsa-miR-576-5p	MIRN	4	110409854	110409951	500000000	0.8	8	0.344	262
N:GEXP:CALR:chr19:13049392:13055303:+:811	CALR	GEXP	19	13049392	13055303	N:MIRN:hsa-miR-1266:chr15:52569314:52569397:+:MIMAT0005920	hsa-miR-1266	MIRN	15	52569314	52569397	500000000	0.8	8	0.345	262
N:GEXP:CALR:chr19:13049392:13055303:+:811	CALR	GEXP	19	13049392	13055303	N:MIRN:hsa-let-7d-3p:chr9:96941116:96941202:+:MIMAT0004484	hsa-let-7d-3p	MIRN	9	96941116	96941202	500000000	0.7	7.9	0.342	262
N:GEXP:CALR:chr19:13049392:13055303:+:811	CALR	GEXP	19	13049392	13055303	N:MIRN:hsa-miR-616-3p:chr12:57912946:57913042:+:MIMAT0004805	hsa-miR-616-3p	MIRN	12	57912946	57913042	500000000	0.7	7.9	0.342	262
N:GEXP:CALR:chr19:13049392:13055303:+:811	CALR	GEXP	19	13049392	13055303	N:MIRN:hsa-miR-16-2-3p:chr3:160122533:160122613:+:MIMAT0004518	hsa-miR-16-2-3p	MIRN	3	160122533	160122613	500000000	0.7	7.9	0.343	262
N:GEXP:CALR:chr19:13049392:13055303:+:811	CALR	GEXP	19	13049392	13055303	N:MIRN:hsa-miR-324-5p:chr17:7126616:7126698:+:MIMAT0000761	hsa-miR-324-5p	MIRN	17	7126616	7126698	500000000	0.7	7.8	0.341	262
N:GEXP:CALR:chr19:13049392:13055303:+:811	CALR	GEXP	19	13049392	13055303	N:MIRN:hsa-miR-186-5p:chr1:71533314:71533399:+:MIMAT0000456	hsa-miR-186-5p	MIRN	1	71533314	71533399	500000000	0.6	7.8	0.341	262
N:GEXP:CALR:chr19:13049392:13055303:+:811	CALR	GEXP	19	13049392	13055303	N:MIRN:hsa-miR-942:chr1:117637265:117637350:+:MIMAT0004985	hsa-miR-942	MIRN	1	117637265	117637350	500000000	0.5	7.7	0.339	262
N:GEXP:CALR:chr19:13049392:13055303:+:811	CALR	GEXP	19	13049392	13055303	N:MIRN:hsa-miR-330-3p:chr19:46142252:46142345:+:MIMAT0000751	hsa-miR-330-3p	MIRN	19	46142252	46142345	33086949	0.5	7.7	0.337	262
N:GEXP:CALR:chr19:13049392:13055303:+:811	CALR	GEXP	19	13049392	13055303	N:MIRN:hsa-miR-424-5p:chrX:133680644:133680741:+:MIMAT0001341	hsa-miR-424-5p	MIRN	X	133680644	133680741	500000000	0.4	7.6	0.335	262
N:GEXP:CALR:chr19:13049392:13055303:+:811	CALR	GEXP	19	13049392	13055303	N:MIRN:hsa-miR-424-3p:chrX:133680644:133680741:+:MIMAT0004749	hsa-miR-424-3p	MIRN	X	133680644	133680741	500000000	0.4	7.6	0.336	262
N:GEXP:CALR:chr19:13049392:13055303:+:811	CALR	GEXP	19	13049392	13055303	N:MIRN:hsa-miR-1306-3p:chr22:20073581:20073665:+:MIMAT0005950	hsa-miR-1306-3p	MIRN	22	20073581	20073665	500000000	0.4	7.6	0.336	262
N:GEXP:CALR:chr19:13049392:13055303:+:811	CALR	GEXP	19	13049392	13055303	N:MIRN:hsa-miR-590-3p:chr7:73605528:73605624:+:MIMAT0004801	hsa-miR-590-3p	MIRN	7	73605528	73605624	500000000	0.4	7.6	0.337	262
N:GEXP:CALR:chr19:13049392:13055303:+:811	CALR	GEXP	19	13049392	13055303	N:MIRN:hsa-miR-24-3p:chr19:13947101:13947173:+:MIMAT0000080	hsa-miR-24-3p	MIRN	19	13947101	13947173	891798	0.3	7.5	0.334	262
N:GEXP:CALR:chr19:13049392:13055303:+:811	CALR	GEXP	19	13049392	13055303	N:MIRN:hsa-miR-200b-5p:chr1:1102484:1102578:+:MIMAT0004571	hsa-miR-200b-5p	MIRN	1	1102484	1102578	500000000	0.3	7.5	0.333	262
N:GEXP:CALR:chr19:13049392:13055303:+:811	CALR	GEXP	19	13049392	13055303	N:MIRN:hsa-miR-502-3p:chrX:49779206:49779291:+:MIMAT0004775	hsa-miR-502-3p	MIRN	X	49779206	49779291	500000000	0.3	7.5	0.333	262
N:GEXP:CALR:chr19:13049392:13055303:+:811	CALR	GEXP	19	13049392	13055303	N:MIRN:hsa-miR-320b:chr1:117214371:117214449:+:MIMAT0005792	hsa-miR-320b	MIRN	1	117214371	117214449	500000000	0.3	7.5	0.333	262
N:GEXP:CALR:chr19:13049392:13055303:+:811	CALR	GEXP	19	13049392	13055303	N:MIRN:hsa-miR-107:chr10:91352504:91352584:+:MIMAT0000104	hsa-miR-107	MIRN	10	91352504	91352584	500000000	0.2	7.4	0.332	262
N:GEXP:CALR:chr19:13049392:13055303:+:811	CALR	GEXP	19	13049392	13055303	B:SAMP:I(GS|molecular_subtype):::::	GS Molecular Subtype	SAMP				500000000	0.9	7.4	-0.339	262
N:GEXP:CALR:chr19:13049392:13055303:+:811	CALR	GEXP	19	13049392	13055303	N:MIRN:hsa-miR-93-3p:chr7:99691391:99691470:+:MIMAT0004509	hsa-miR-93-3p	MIRN	7	99691391	99691470	500000000	0.1	7.3	0.329	262
N:GEXP:CALR:chr19:13049392:13055303:+:811	CALR	GEXP	19	13049392	13055303	N:MIRN:hsa-miR-326:chr11:75046136:75046230:+:MIMAT0000756	hsa-miR-326	MIRN	11	75046136	75046230	500000000	0.1	7.3	0.329	262
N:GEXP:CALR:chr19:13049392:13055303:+:811	CALR	GEXP	19	13049392	13055303	N:MIRN:hsa-miR-3187-3p:chr19:813584:813653:+:MIMAT0015069	hsa-miR-3187-3p	MIRN	19	813584	813653	12235739	0.1	7.3	0.329	262
N:GEXP:CALR:chr19:13049392:13055303:+:811	CALR	GEXP	19	13049392	13055303	N:MIRN:hsa-miR-222-3p:chrX:45606421:45606530:+:MIMAT0000279	hsa-miR-222-3p	MIRN	X	45606421	45606530	500000000	0.1	7.3	0.328	262
N:GEXP:CALR:chr19:13049392:13055303:+:811	CALR	GEXP	19	13049392	13055303	N:MIRN:hsa-miR-639:chr19:14640355:14640452:+:MIMAT0003309	hsa-miR-639	MIRN	19	14640355	14640452	1585052	0	7.2	0.326	262
N:GEXP:CALR:chr19:13049392:13055303:+:811	CALR	GEXP	19	13049392	13055303	N:MIRN:hsa-miR-197-3p:chr1:110141515:110141589:+:MIMAT0000227	hsa-miR-197-3p	MIRN	1	110141515	110141589	500000000	0	7.2	0.327	262
N:GEXP:CALR:chr19:13049392:13055303:+:811	CALR	GEXP	19	13049392	13055303	N:MIRN:hsa-miR-760:chr1:94312388:94312467:+:MIMAT0004957	hsa-miR-760	MIRN	1	94312388	94312467	500000000	0	7.1	0.325	262
N:GEXP:CALR:chr19:13049392:13055303:+:811	CALR	GEXP	19	13049392	13055303	N:MIRN:hsa-miR-148a-3p:chr7:25989539:25989606:+:MIMAT0000243	hsa-miR-148a-3p	MIRN	7	25989539	25989606	500000000	0	7.1	0.324	262
N:GEXP:CALR:chr19:13049392:13055303:+:811	CALR	GEXP	19	13049392	13055303	N:MIRN:hsa-let-7g-5p:chr3:52302294:52302377:+:MIMAT0000414	hsa-let-7g-5p	MIRN	3	52302294	52302377	500000000	0	7	0.322	262
N:GEXP:CALR:chr19:13049392:13055303:+:811	CALR	GEXP	19	13049392	13055303	N:MIRN:hsa-miR-616-5p:chr12:57912946:57913042:+:MIMAT0003284	hsa-miR-616-5p	MIRN	12	57912946	57913042	500000000	0	6.9	0.318	262
N:GEXP:CALR:chr19:13049392:13055303:+:811	CALR	GEXP	19	13049392	13055303	N:MIRN:hsa-miR-501-5p:chrX:49774330:49774413:+:MIMAT0002872	hsa-miR-501-5p	MIRN	X	49774330	49774413	500000000	0	6.9	0.319	262
N:GEXP:CALR:chr19:13049392:13055303:+:811	CALR	GEXP	19	13049392	13055303	N:MIRN:hsa-miR-423-3p:chr17:28444097:28444190:+:MIMAT0001340	hsa-miR-423-3p	MIRN	17	28444097	28444190	500000000	0	6.9	0.32	262
N:GEXP:CALR:chr19:13049392:13055303:+:811	CALR	GEXP	19	13049392	13055303	N:MIRN:hsa-miR-3127-5p:chr2:97464015:97464090:+:MIMAT0014990	hsa-miR-3127-5p	MIRN	2	97464015	97464090	500000000	0	6.9	0.32	262
N:GEXP:CALR:chr19:13049392:13055303:+:811	CALR	GEXP	19	13049392	13055303	N:MIRN:hsa-miR-155-5p:chr21:26946292:26946356:+:MIMAT0000646	hsa-miR-155-5p	MIRN	21	26946292	26946356	500000000	0	6.9	0.32	262
N:GEXP:CALR:chr19:13049392:13055303:+:811	CALR	GEXP	19	13049392	13055303	N:MIRN:hsa-miR-18a-5p:chr13:92003005:92003075:+:MIMAT0000072	hsa-miR-18a-5p	MIRN	13	92003005	92003075	500000000	0	6.8	0.317	262
N:GEXP:CALR:chr19:13049392:13055303:+:811	CALR	GEXP	19	13049392	13055303	N:MIRN:hsa-miR-183-5p:chr7:129414745:129414854:+:MIMAT0000261	hsa-miR-183-5p	MIRN	7	129414745	129414854	500000000	0	6.8	0.317	262
N:GEXP:CALR:chr19:13049392:13055303:+:811	CALR	GEXP	19	13049392	13055303	N:MIRN:hsa-miR-151a-3p:chr8:141742663:141742752:+:MIMAT0000757	hsa-miR-151a-3p	MIRN	8	141742663	141742752	500000000	0	6.7	0.313	262
N:GEXP:CALR:chr19:13049392:13055303:+:811	CALR	GEXP	19	13049392	13055303	N:MIRN:hsa-miR-671-5p:chr7:150935507:150935624:+:MIMAT0003880	hsa-miR-671-5p	MIRN	7	150935507	150935624	500000000	0	6.7	0.315	262
N:GEXP:CALR:chr19:13049392:13055303:+:811	CALR	GEXP	19	13049392	13055303	N:MIRN:hsa-miR-27a-3p:chr19:13947254:13947331:+:MIMAT0000084	hsa-miR-27a-3p	MIRN	19	13947254	13947331	891951	0	6.7	0.315	262
N:GEXP:CALR:chr19:13049392:13055303:+:811	CALR	GEXP	19	13049392	13055303	N:MIRN:hsa-miR-18b-5p:chrX:133304071:133304141:+:MIMAT0001412	hsa-miR-18b-5p	MIRN	X	133304071	133304141	500000000	0	6.7	0.313	262
N:GEXP:CALR:chr19:13049392:13055303:+:811	CALR	GEXP	19	13049392	13055303	N:MIRN:hsa-miR-590-5p:chr7:73605528:73605624:+:MIMAT0003258	hsa-miR-590-5p	MIRN	7	73605528	73605624	500000000	0	6.6	0.313	262
N:GEXP:CALR:chr19:13049392:13055303:+:811	CALR	GEXP	19	13049392	13055303	N:MIRN:hsa-miR-142-5p:chr17:56408593:56408679:+:MIMAT0000433	hsa-miR-142-5p	MIRN	17	56408593	56408679	500000000	0	6.6	0.312	262
N:GEXP:CALR:chr19:13049392:13055303:+:811	CALR	GEXP	19	13049392	13055303	N:MIRN:hsa-miR-629-5p:chr15:70371711:70371807:+:MIMAT0004810	hsa-miR-629-5p	MIRN	15	70371711	70371807	500000000	0	6.5	0.311	262
N:GEXP:CALR:chr19:13049392:13055303:+:811	CALR	GEXP	19	13049392	13055303	N:MIRN:hsa-miR-210:chr11:568089:568198:+:MIMAT0000267	hsa-miR-210	MIRN	11	568089	568198	500000000	0	6.5	0.31	262
N:GEXP:CALR:chr19:13049392:13055303:+:811	CALR	GEXP	19	13049392	13055303	N:MIRN:hsa-miR-454-3p:chr17:57215119:57215233:+:MIMAT0003885	hsa-miR-454-3p	MIRN	17	57215119	57215233	500000000	0	6.4	0.307	262
N:GEXP:CALR:chr19:13049392:13055303:+:811	CALR	GEXP	19	13049392	13055303	N:MIRN:hsa-miR-33a-3p:chr22:42296948:42297016:+:MIMAT0004506	hsa-miR-33a-3p	MIRN	22	42296948	42297016	500000000	0	6.3	0.305	262
N:GEXP:CALR:chr19:13049392:13055303:+:811	CALR	GEXP	19	13049392	13055303	N:MIRN:hsa-miR-532-5p:chrX:49767754:49767844:+:MIMAT0002888	hsa-miR-532-5p	MIRN	X	49767754	49767844	500000000	0	6.3	0.306	262
N:GEXP:CALR:chr19:13049392:13055303:+:811	CALR	GEXP	19	13049392	13055303	N:MIRN:hsa-miR-3614-5p:chr17:54968631:54968716:+:MIMAT0017992	hsa-miR-3614-5p	MIRN	17	54968631	54968716	500000000	0	6.3	0.304	262
N:GEXP:CALR:chr19:13049392:13055303:+:811	CALR	GEXP	19	13049392	13055303	N:MIRN:hsa-miR-1180:chr17:19247819:19247887:+:MIMAT0005825	hsa-miR-1180	MIRN	17	19247819	19247887	500000000	0	6.2	0.302	262
N:GEXP:CALR:chr19:13049392:13055303:+:811	CALR	GEXP	19	13049392	13055303	N:MIRN:hsa-miR-766-3p:chrX:118780701:118780811:+:MIMAT0003888	hsa-miR-766-3p	MIRN	X	118780701	118780811	500000000	0	6.2	0.301	262
N:GEXP:CALR:chr19:13049392:13055303:+:811	CALR	GEXP	19	13049392	13055303	N:MIRN:hsa-miR-421:chrX:73438212:73438296:+:MIMAT0003339	hsa-miR-421	MIRN	X	73438212	73438296	500000000	0	6.2	0.302	262
N:GEXP:CALR:chr19:13049392:13055303:+:811	CALR	GEXP	19	13049392	13055303	N:MIRN:hsa-miR-141-5p:chr12:7073260:7073354:+:MIMAT0004598	hsa-miR-141-5p	MIRN	12	7073260	7073354	500000000	0	6.2	0.303	262
N:GEXP:CALR:chr19:13049392:13055303:+:811	CALR	GEXP	19	13049392	13055303	N:MIRN:hsa-miR-628-5p:chr15:55665138:55665232:+:MIMAT0004809	hsa-miR-628-5p	MIRN	15	55665138	55665232	500000000	0	6.1	0.299	262
N:GEXP:CALR:chr19:13049392:13055303:+:811	CALR	GEXP	19	13049392	13055303	N:MIRN:hsa-miR-33a-5p:chr22:42296948:42297016:+:MIMAT0000091	hsa-miR-33a-5p	MIRN	22	42296948	42297016	500000000	0	6.1	0.3	262
N:GEXP:CALR:chr19:13049392:13055303:+:811	CALR	GEXP	19	13049392	13055303	N:MIRN:hsa-miR-331-5p:chr12:95702196:95702289:+:MIMAT0004700	hsa-miR-331-5p	MIRN	12	95702196	95702289	500000000	0	6.1	0.3	262
N:GEXP:CALR:chr19:13049392:13055303:+:811	CALR	GEXP	19	13049392	13055303	N:MIRN:hsa-miR-31-5p:chr9:21512114:21512184:+:MIMAT0000089	hsa-miR-31-5p	MIRN	9	21512114	21512184	500000000	0	6.1	0.3	262
N:GEXP:CALR:chr19:13049392:13055303:+:811	CALR	GEXP	19	13049392	13055303	N:MIRN:hsa-miR-219-1-3p:chr6:33175612:33175721:+:MIMAT0004567	hsa-miR-219-1-3p	MIRN	6	33175612	33175721	500000000	0	6.1	0.299	262
N:GEXP:CALR:chr19:13049392:13055303:+:811	CALR	GEXP	19	13049392	13055303	N:MIRN:hsa-miR-1254:chr10:23682334:23682396:+:MIMAT0005905	hsa-miR-1254	MIRN	10	23682334	23682396	500000000	0	6.1	0.299	262
N:GEXP:CALR:chr19:13049392:13055303:+:811	CALR	GEXP	19	13049392	13055303	N:MIRN:hsa-miR-146a-5p:chr5:159912359:159912457:+:MIMAT0000449	hsa-miR-146a-5p	MIRN	5	159912359	159912457	500000000	0	6	0.298	262
N:GEXP:CALR:chr19:13049392:13055303:+:811	CALR	GEXP	19	13049392	13055303	N:MIRN:hsa-miR-548o-3p:chr20:37145206:37145275:+:MIMAT0005919	hsa-miR-548o-3p	MIRN	20	37145206	37145275	500000000	0	6	0.297	262
N:GEXP:CALR:chr19:13049392:13055303:+:811	CALR	GEXP	19	13049392	13055303	C:SAMP:molecular_subtype:::::	Molecular Subtype	SAMP				500000000	0.3	6		262
N:GEXP:CALR:chr19:13049392:13055303:+:811	CALR	GEXP	19	13049392	13055303	C:SAMP:clustoclust_4:::::	Integrative Cluster from Platform-Specific Subtypes	SAMP				500000000	0.3	6		214
N:GEXP:CALR:chr19:13049392:13055303:+:811	CALR	GEXP	19	13049392	13055303	B:SAMP:I(C4|microRNAseq_NMF_bcgsc_5):::::	MicroRNA Cluster 4	SAMP				500000000	0	5.6	-0.291	262
N:GEXP:CALR:chr19:13049392:13055303:+:811	CALR	GEXP	19	13049392	13055303	C:SAMP:iCluster_k3:::::	Integrative Cluster - iCluster (k=3)	SAMP				500000000	0	5.4		227
N:GEXP:CALR:chr19:13049392:13055303:+:811	CALR	GEXP	19	13049392	13055303	N:SAMP:MutSig2_rateTot_perMb:::::	Total MutsigCV Rate	SAMP				500000000	0	4.7	0.261	257
B:CLIN:I(Diffuse,Intestinal|pathology_lauren):::::	Diffuse vs Intestinal Lauren Class	CLIN				N:GEXP:CALR:chr19:13049392:13055303:+:811	CALR	GEXP	19	13049392	13055303	500000000	0	4.7	-0.28	235
N:GEXP:CALR:chr19:13049392:13055303:+:811	CALR	GEXP	19	13049392	13055303	C:SAMP:microRNAseq_NMF_bcgsc_5:::::	MicroRNA Cluster	SAMP				500000000	0	4.6		262
N:GEXP:CALR:chr19:13049392:13055303:+:811	CALR	GEXP	19	13049392	13055303	B:SAMP:I(C1|RPPA_Cluster):::::	RPPA Cluster 1	SAMP				500000000	0	4.6	-0.28	228
B:CLIN:I(Poorly_Cohesive|WHO_class):::::	Poorly Cohesive WHO Class	CLIN				N:GEXP:CALR:chr19:13049392:13055303:+:811	CALR	GEXP	19	13049392	13055303	500000000	0	4.3	-0.263	238
C:CLIN:pathology_lauren:::::	Lauren Class	CLIN				N:GEXP:CALR:chr19:13049392:13055303:+:811	CALR	GEXP	19	13049392	13055303	500000000	0	4.2		251
N:GEXP:CALR:chr19:13049392:13055303:+:811	CALR	GEXP	19	13049392	13055303	C:SAMP:RPPA_Cluster:::::	RPPA Cluster	SAMP				500000000	0	4.1		228
N:GEXP:CALR:chr19:13049392:13055303:+:811	CALR	GEXP	19	13049392	13055303	C:SAMP:iCluster_k5:::::	Integrative Cluster - iCluster (k=5)	SAMP				500000000	0	3.9		227
B:CLIN:I(G2|neoplasm_histologic_grade):::::	Grade 2	CLIN				N:GEXP:CALR:chr19:13049392:13055303:+:811	CALR	GEXP	19	13049392	13055303	500000000	0	3.9	0.238	262
N:GEXP:CALR:chr19:13049392:13055303:+:811	CALR	GEXP	19	13049392	13055303	B:SAMP:I(C3|RPPA_Cluster):::::	RPPA Cluster 3	SAMP				500000000	0	3.5	0.239	228
N:GEXP:CALR:chr19:13049392:13055303:+:811	CALR	GEXP	19	13049392	13055303	B:SAMP:I(C2|mRNAseq_NMF_bcgsc_4):::::	Gene Expression Cluster 2	SAMP				500000000	0	3.5	0.225	254
B:CLIN:I(Tubular|WHO_class):::::	Tubular WHO Class	CLIN				N:GEXP:CALR:chr19:13049392:13055303:+:811	CALR	GEXP	19	13049392	13055303	500000000	0	3.2	0.221	238
N:GEXP:CALR:chr19:13049392:13055303:+:811	CALR	GEXP	19	13049392	13055303	N:SAMP:percent_tumor_cells:::::	Percent tumor cells	SAMP				500000000	0	3	0.204	262
N:GEXP:CALR:chr19:13049392:13055303:+:811	CALR	GEXP	19	13049392	13055303	N:SAMP:percent_stromal_cells:::::	Percent stromal cells	SAMP				500000000	0	3	-0.204	262
C:CLIN:neoplasm_histologic_grade:::::	Grade	CLIN				N:GEXP:CALR:chr19:13049392:13055303:+:811	CALR	GEXP	19	13049392	13055303	500000000	0	3		262
C:CLIN:WHO_class:::::	WHO Class	CLIN				N:GEXP:CALR:chr19:13049392:13055303:+:811	CALR	GEXP	19	13049392	13055303	500000000	0	3		238
Table8.Gliobastoma
id_a	pretty_label_a	datatype_a	chr_a	start_a	end_a	id_b	pretty_label_b	datatype_b	chr_b	start_b	end_b	link_distance	adj_logged_pvalue	logged_pvalue	correlation	num_nonna
N:GEXP:CALR:chr19:13049414:13055304:+:	CALR	GEXP	19	13049414	13055304	N:GEXP:PCGF1:chr2:74732170:74734821:-:	PCGF1	GEXP	2	74732170	74734821	500000000	41	48.8	0.584	528
N:GEXP:CALR:chr19:13049414:13055304:+:	CALR	GEXP	19	13049414	13055304	N:GEXP:FKBP1A:chr20:1349621:1373816:-:	FKBP1A	GEXP	20	1349621	1373816	500000000	39.5	47.4	0.577	528
N:GEXP:CALR:chr19:13049414:13055304:+:	CALR	GEXP	19	13049414	13055304	N:GEXP:NFKBIB:chr19:39390340:39399534:+:	NFKBIB	GEXP	19	39390340	39399534	26335036	38.8	46.6	0.573	528
N:GEXP:CALR:chr19:13049414:13055304:+:	CALR	GEXP	19	13049414	13055304	N:GEXP:KDELR1:chr19:48885827:48894810:-:	KDELR1	GEXP	19	48885827	48894810	35830523	38.1	46	0.569	528
N:GEXP:CALR:chr19:13049414:13055304:+:	CALR	GEXP	19	13049414	13055304	N:GEXP:CARM1:chr19:10982253:11033448:+:	CARM1	GEXP	19	10982253	11033448	2015966	34.7	42.6	0.551	528
N:GEXP:CALR:chr19:13049414:13055304:+:	CALR	GEXP	19	13049414	13055304	N:GEXP:ZYX:chr7:143058810:143088206:+:	ZYX	GEXP	7	143058810	143088206	500000000	34.2	42.1	0.549	528
N:GEXP:CALR:chr19:13049414:13055304:+:	CALR	GEXP	19	13049414	13055304	N:GEXP:SLC35A2:chrX:48760459:48769235:-:	SLC35A2	GEXP	X	48760459	48769235	500000000	34.3	42.1	0.549	528
N:GEXP:ARHGDIA:chr17:79825597:79829282:-:	ARHGDIA	GEXP	17	79825597	79829282	N:GEXP:CALR:chr19:13049414:13055304:+:	CALR	GEXP	19	13049414	13055304	500000000	33.8	41.6	0.546	528
N:GEXP:CALR:chr19:13049414:13055304:+:	CALR	GEXP	19	13049414	13055304	N:GEXP:CANT1:chr17:76987798:77005899:-:	CANT1	GEXP	17	76987798	77005899	500000000	32.9	40.7	0.541	528
N:GEXP:AP5S1:chr20:3801171:3805954:+:	AP5S1	GEXP	20	3801171	3805954	N:GEXP:CALR:chr19:13049414:13055304:+:	CALR	GEXP	19	13049414	13055304	500000000	32.4	40.2	0.538	528
N:GEXP:CALR:chr19:13049414:13055304:+:	CALR	GEXP	19	13049414	13055304	N:GEXP:GMPPA:chr2:220363587:220371718:+:	GMPPA	GEXP	2	220363587	220371718	500000000	32.3	40.1	0.538	528
N:GEXP:CALR:chr19:13049414:13055304:+:	CALR	GEXP	19	13049414	13055304	N:GEXP:PGLS:chr19:17622432:17632097:+:	PGLS	GEXP	19	17622432	17632097	4567128	32.1	40	0.537	528
N:GEXP:CALR:chr19:13049414:13055304:+:	CALR	GEXP	19	13049414	13055304	N:METH:ADRA1B:chr5:159344281:::cg21575929	ADRA1B cg21575929	METH	5	159344281		500000000	14.9	23.4	-0.505	352
N:GEXP:CALR:chr19:13049414:13055304:+:	CALR	GEXP	19	13049414	13055304	N:METH:MYOG:chr1:203054722:::cg01194444	MYOG cg01194444	METH	1	203054722		500000000	13.5	22	-0.49	353
N:GEXP:CALR:chr19:13049414:13055304:+:	CALR	GEXP	19	13049414	13055304	N:METH:HLTF:chr3:148805262:::cg21089667	HLTF cg21089667	METH	3	148805262		500000000	13.3	21.8	-0.488	353
N:GEXP:CALR:chr19:13049414:13055304:+:	CALR	GEXP	19	13049414	13055304	N:METH:DMRTB1:chr1:53925145:::cg17736259	DMRTB1 cg17736259	METH	1	53925145		500000000	13	21.5	-0.485	353
N:GEXP:CALR:chr19:13049414:13055304:+:	CALR	GEXP	19	13049414	13055304	N:METH:ANKRD2:chr10:99332592:::cg13271963	ANKRD2 cg13271963	METH	10	99332592		500000000	12.9	21.4	-0.484	353
N:GEXP:CALR:chr19:13049414:13055304:+:	CALR	GEXP	19	13049414	13055304	N:METH:PPP1R3D:chr20:58514079:::cg20707333	PPP1R3D cg20707333	METH	20	58514079		500000000	12.3	20.8	-0.478	353
N:GEXP:CALR:chr19:13049414:13055304:+:	CALR	GEXP	19	13049414	13055304	N:METH:KCNJ6:chr21:39288830:::cg21380842	KCNJ6 cg21380842	METH	21	39288830		500000000	11.9	20.4	0.474	353
N:GEXP:CALR:chr19:13049414:13055304:+:	CALR	GEXP	19	13049414	13055304	N:METH:HLTF:chr3:148805294:::cg02059813	HLTF cg02059813	METH	3	148805294		500000000	11.7	20.2	-0.472	353
N:GEXP:CALR:chr19:13049414:13055304:+:	CALR	GEXP	19	13049414	13055304	N:METH:BEST4:chr1:45253079:::cg09799156	BEST4 cg09799156	METH	1	45253079		500000000	11.6	20.1	-0.47	353
N:GEXP:CALR:chr19:13049414:13055304:+:	CALR	GEXP	19	13049414	13055304	N:METH:PEG10:chr7:94294278:::cg19781251	PEG10 cg19781251	METH	7	94294278		500000000	11.5	20	-0.469	353
N:GEXP:CALR:chr19:13049414:13055304:+:	CALR	GEXP	19	13049414	13055304	N:METH:PHB2:chr12:7079667:::cg16883533	PHB2 cg16883533	METH	12	7079667		500000000	11.3	19.8	0.467	353
N:GEXP:CALR:chr19:13049414:13055304:+:	CALR	GEXP	19	13049414	13055304	N:METH:RBMXL3:chrX:114425148:::cg16884539	RBMXL3 cg16884539	METH	X	114425148		500000000	10.8	19.3	-0.461	353
N:GEXP:CALR:chr19:13049414:13055304:+:	CALR	GEXP	19	13049414	13055304	N:METH:HUS1B:chr6:656890:::cg04946916	HUS1B cg04946916	METH	6	656890		500000000	10.8	19.3	-0.462	353
N:GEXP:CALR:chr19:13049414:13055304:+:	CALR	GEXP	19	13049414	13055304	N:METH:TUBA3E:chr2:130956255:::cg09663323	TUBA3E cg09663323	METH	2	130956255		500000000	10.5	19	-0.458	353
N:GEXP:CALR:chr19:13049414:13055304:+:	CALR	GEXP	19	13049414	13055304	N:METH:MAGOH:chr1:53704358:::cg11841758	MAGOH cg11841758	METH	1	53704358		500000000	10.4	18.9	0.458	353
N:GEXP:CALR:chr19:13049414:13055304:+:	CALR	GEXP	19	13049414	13055304	N:METH:RNF113B:chr13:98830146:::cg23934633	RNF113B cg23934633	METH	13	98830146		500000000	10.3	18.8	-0.456	353
N:GEXP:CALR:chr19:13049414:13055304:+:	CALR	GEXP	19	13049414	13055304	N:METH:PROM2:chr2:95939339:::cg24560809	PROM2 cg24560809	METH	2	95939339		500000000	10.3	18.8	-0.456	353
N:GEXP:CALR:chr19:13049414:13055304:+:	CALR	GEXP	19	13049414	13055304	N:METH:PRR22:chr19:5784809:::cg13847113	PRR22 cg13847113	METH	19	5784809		7264605	10.1	18.6	-0.453	353
N:GEXP:CALR:chr19:13049414:13055304:+:	CALR	GEXP	19	13049414	13055304	N:METH:CCDC108:chr2:219892361:::cg19394737	CCDC108 cg19394737	METH	2	219892361		500000000	9.9	18.4	-0.452	353
N:GEXP:CALR:chr19:13049414:13055304:+:	CALR	GEXP	19	13049414	13055304	N:METH:CNGB1:chr16:58004460:::cg16480209	CNGB1 cg16480209	METH	16	58004460		500000000	9.8	18.3	-0.451	353
N:GEXP:CALR:chr19:13049414:13055304:+:	CALR	GEXP	19	13049414	13055304	N:METH:C6orf146:chr6:4078959:::cg15637528	C6orf146 cg15637528	METH	6	4078959		500000000	9.8	18.3	-0.45	353
N:GEXP:CALR:chr19:13049414:13055304:+:	CALR	GEXP	19	13049414	13055304	N:METH:FPGS:chr9:130565376:::cg07295092	FPGS cg07295092	METH	9	130565376		500000000	9.7	18.2	0.449	353
N:GEXP:CALR:chr19:13049414:13055304:+:	CALR	GEXP	19	13049414	13055304	N:METH:AGRP:chr16:67517429:::cg04176254	AGRP cg04176254	METH	16	67517429		500000000	9.6	18.1	-0.448	353
N:GEXP:CALR:chr19:13049414:13055304:+:	CALR	GEXP	19	13049414	13055304	N:METH:SFRS4:chr1:29507864:::cg14195915	SFRS4 cg14195915	METH	1	29507864		500000000	9.6	18.1	0.448	353
N:GEXP:CALR:chr19:13049414:13055304:+:	CALR	GEXP	19	13049414	13055304	N:METH:ATP5H:chr17:73043189:::cg13896604	ATP5H cg13896604	METH	17	73043189		500000000	9.5	18	0.447	353
N:GEXP:CALR:chr19:13049414:13055304:+:	CALR	GEXP	19	13049414	13055304	N:METH:PPARGC1A:chr4:23891486:::cg05158538	PPARGC1A cg05158538	METH	4	23891486		500000000	8.9	17.4	-0.439	353
N:GEXP:CALR:chr19:13049414:13055304:+:	CALR	GEXP	19	13049414	13055304	N:METH:DCAF17:chr2:172290564:::cg05394497	DCAF17 cg05394497	METH	2	172290564		500000000	8.9	17.4	0.44	353
N:GEXP:CALR:chr19:13049414:13055304:+:	CALR	GEXP	19	13049414	13055304	N:SAMP:ssGSEA_pron:::::	SsGSEA pron	SAMP				500000000	10	15.4	-0.347	519
N:GEXP:CALR:chr19:13049414:13055304:+:	CALR	GEXP	19	13049414	13055304	C:SAMP:methPlatform:::::	methPlatform	SAMP				500000000	4.1	9.5	0.336	353
N:GEXP:CALR:chr19:13049414:13055304:+:	CALR	GEXP	19	13049414	13055304	N:MIRN:HSA-MIR-139:chr11:72326107:72326174:+:	HSA-MIR-139	MIRN	11	72326107	72326174	500000000	1.3	8.1	-0.259	481
N:CNVR:FLJ25758:chr19:7006000:7011999::	chr19:7,006,000-7,011,999 (6Mb, FLJ25758)	CNVR	19	7006000	7011999	N:GEXP:CALR:chr19:13049414:13055304:+:	CALR	GEXP	19	13049414	13055304	6037415	0	7.2	0.244	477
N:GEXP:CALR:chr19:13049414:13055304:+:	CALR	GEXP	19	13049414	13055304	B:SAMP:I(PRONEURAL|ssGSEA):::::	ssGSEA PRONEURAL	SAMP				500000000	0.9	7.1	-0.236	519
N:CNVR:ZNF132:chr19:58945000:58945999::	chr19:58,945,000-58,945,999 (100kb, ZNF132)	CNVR	19	58945000	58945999	N:GEXP:CALR:chr19:13049414:13055304:+:	CALR	GEXP	19	13049414	13055304	45889696	0	7	0.247	456
N:GEXP:CALR:chr19:13049414:13055304:+:	CALR	GEXP	19	13049414	13055304	N:MIRN:HSA-MIR-455:chr9:116971714:116971809:+:	HSA-MIR-455	MIRN	9	116971714	116971809	500000000	0.1	6.9	0.238	481
N:CNVR:EMR1:chr19:6914000:6919999::	chr19:6,914,000-6,919,999 (6Mb, EMR1)	CNVR	19	6914000	6919999	N:GEXP:CALR:chr19:13049414:13055304:+:	CALR	GEXP	19	13049414	13055304	6129415	0	6.9	0.239	477
N:CNVR:19q13.43:chr19:58943000:58944999::	chr19:58,943,000-58,944,999 (2Mb, 19q13.43)	CNVR	19	58943000	58944999	N:GEXP:CALR:chr19:13049414:13055304:+:	CALR	GEXP	19	13049414	13055304	45887696	0	6.9	0.239	477
N:GEXP:CALR:chr19:13049414:13055304:+:	CALR	GEXP	19	13049414	13055304	N:MIRN:HSA-MIR-504:chrX:137749872:137749954:+:	HSA-MIR-504	MIRN	X	137749872	137749954	500000000	0	6.8	-0.236	481
N:CNVR:19p13.3:chr19:5511000:6686999::	chr19:5,511,000-6,686,999 (1bp, 19p13.3)	CNVR	19	5511000	6686999	N:GEXP:CALR:chr19:13049414:13055304:+:	CALR	GEXP	19	13049414	13055304	6362415	0	6.8	0.237	477
N:CNVR:ZNF132:chr19:58946000:58946999::	chr19:58,946,000-58,946,999 (100kb, ZNF132)	CNVR	19	58946000	58946999	N:GEXP:CALR:chr19:13049414:13055304:+:	CALR	GEXP	19	13049414	13055304	45890696	0	6.8	0.238	477
N:GEXP:CALR:chr19:13049414:13055304:+:	CALR	GEXP	19	13049414	13055304	B:SAMP:I(C1|mRNA_CNMF_3):::::	mRNA_CNMF_3 C1	SAMP				500000000	0.6	6.8	-0.231	519
N:GEXP:CALR:chr19:13049414:13055304:+:	CALR	GEXP	19	13049414	13055304	B:SAMP:I(CLASSICAL,PRONEURAL|ssGSEA):::::	ssGSEA CLASSICAL vs PRONEURAL	SAMP				500000000	0.6	6.8	0.313	281
N:GEXP:CALR:chr19:13049414:13055304:+:	CALR	GEXP	19	13049414	13055304	B:SAMP:I(C3|miRNA_k3):::::	MiRNA k3: 3	SAMP				500000000	0.6	6.8	-0.24	475
N:GEXP:CALR:chr19:13049414:13055304:+:	CALR	GEXP	19	13049414	13055304	B:SAMP:I(C2|miR_CC_3):::::	miR_CC_3 C2	SAMP				500000000	0.6	6.8	-0.24	475
N:GEXP:CALR:chr19:13049414:13055304:+:	CALR	GEXP	19	13049414	13055304	N:SAMP:ssGSEA_mesen:::::	SsGSEA mesen	SAMP				500000000	1.3	6.7	0.226	519
N:CNVR:19p13:chr19:6691000:6913999::	chr19:6,691,000-6,913,999 (223Mb, 19p13)	CNVR	19	6691000	6913999	N:GEXP:CALR:chr19:13049414:13055304:+:	CALR	GEXP	19	13049414	13055304	6135415	0	6.6	0.234	477
N:CNVR:C3:chr19:6687000:6690999::	chr19:6,687,000-6,690,999 (4Mb, C3)	CNVR	19	6687000	6690999	N:GEXP:CALR:chr19:13049414:13055304:+:	CALR	GEXP	19	13049414	13055304	6358415	0	6.6	0.234	477
N:GEXP:CALR:chr19:13049414:13055304:+:	CALR	GEXP	19	13049414	13055304	C:SAMP:ssGSEA:::::	SsGSEA	SAMP				500000000	1.1	6.5		519
N:GEXP:CALR:chr19:13049414:13055304:+:	CALR	GEXP	19	13049414	13055304	N:MIRN:HSA-MIR-27A:chr19:13947254:13947331:+:	HSA-MIR-27A	MIRN	19	13947254	13947331	891950	0	6.4	0.228	481
N:CNVR:19p13.2:chr19:6920000:7005999::	chr19:6,920,000-7,005,999 (86Mb, 19p13.2)	CNVR	19	6920000	7005999	N:GEXP:CALR:chr19:13049414:13055304:+:	CALR	GEXP	19	13049414	13055304	6043415	0	6.4	0.229	477
N:CNVR:ZNF317:chr19:9273000:9273999::	chr19:9,273,000-9,273,999 (100kb, ZNF317)	CNVR	19	9273000	9273999	N:GEXP:CALR:chr19:13049414:13055304:+:	CALR	GEXP	19	13049414	13055304	3775415	0	6.4	0.23	477
N:CNVR:19p13.2:chr19:7012000:7303999::	chr19:7,012,000-7,303,999 (292Mb, 19p13.2)	CNVR	19	7012000	7303999	N:GEXP:CALR:chr19:13049414:13055304:+:	CALR	GEXP	19	13049414	13055304	5745415	0	6.4	0.23	477
N:CNVR:19p13.2:chr19:8415000:9272999::	chr19:8,415,000-9,272,999 (858Mb, 19p13.2)	CNVR	19	8415000	9272999	N:GEXP:CALR:chr19:13049414:13055304:+:	CALR	GEXP	19	13049414	13055304	3776415	0	6.3	0.228	477
N:CNVR:ZNF317:chr19:9274000:9277999::	chr19:9,274,000-9,277,999 (4Mb, ZNF317)	CNVR	19	9274000	9277999	N:GEXP:CALR:chr19:13049414:13055304:+:	CALR	GEXP	19	13049414	13055304	3771415	0	6.3	0.228	477
N:CNVR:ZNF28:chr19:53319000:53319999::	chr19:53,319,000-53,319,999 (100kb, ZNF28)	CNVR	19	53319000	53319999	N:GEXP:CALR:chr19:13049414:13055304:+:	CALR	GEXP	19	13049414	13055304	40263696	0	6.2	0.225	477
N:CNVR:LDLR:chr19:11237000:11241999::	chr19:11,237,000-11,241,999 (5Mb, LDLR)	CNVR	19	11237000	11241999	N:GEXP:CALR:chr19:13049414:13055304:+:	CALR	GEXP	19	13049414	13055304	1807415	0	6.2	0.226	477
N:CNVR:19p13.2:chr19:12530000:12530999::	chr19:12,530,000-12,530,999 (100kb, 19p13.2)	CNVR	19	12530000	12530999	N:GEXP:CALR:chr19:13049414:13055304:+:	CALR	GEXP	19	13049414	13055304	518415	0	6.2	0.227	477
N:GEXP:CALR:chr19:13049414:13055304:+:	CALR	GEXP	19	13049414	13055304	C:SAMP:mRNA_CNMF_3:::::	mRNA_CNMF_3	SAMP				500000000	0.8	6.2		519
N:GEXP:CALR:chr19:13049414:13055304:+:	CALR	GEXP	19	13049414	13055304	B:SAMP:I(C1,C3|mRNA_CNMF_3):::::	mRNA_CNMF_3 C1 vs C3	SAMP				500000000	0	6.2	-0.271	342
N:CNVR:19q13.43:chr19:58947000:59097000::	chr19:58,947,000-59,097,000 (150Mb, 19q13.43)	CNVR	19	58947000	59097000	N:GEXP:CALR:chr19:13049414:13055304:+:	CALR	GEXP	19	13049414	13055304	45891696	0	6.1	0.224	477
N:GEXP:CALR:chr19:13049414:13055304:+:	CALR	GEXP	19	13049414	13055304	C:SAMP:miRNA_k3:::::	MiRNA k3	SAMP				500000000	0.6	6		475
N:GEXP:CALR:chr19:13049414:13055304:+:	CALR	GEXP	19	13049414	13055304	C:SAMP:miR_CC_3:::::	miR_CC_3	SAMP				500000000	0.6	6		475
Table9.Kidney - Clear Cell
id_a	pretty_label_a	datatype_a	chr_a	start_a	end_a	id_b	pretty_label_b	datatype_b	chr_b	start_b	end_b	link_distance	adj_logged_pvalue	logged_pvalue	correlation	num_nonna
N:GEXP:CALR:chr19:13049414:13055304:+:811	CALR	GEXP	19	13049414	13055304	N:GEXP:PPIB:chr15:64448014:64455354:-:5479	PPIB	GEXP	15	64448014	64455354	500000000	90.2	98.3	0.752	538
N:GEXP:CALR:chr19:13049414:13055304:+:811	CALR	GEXP	19	13049414	13055304	N:GEXP:PDIA3:chr15:44038590:44064804:+:2923	PDIA3	GEXP	15	44038590	44064804	500000000	79.9	88	0.725	538
N:GEXP:CALR:chr19:13049414:13055304:+:811	CALR	GEXP	19	13049414	13055304	N:GEXP:CRELD2:chr22:50312283:50321186:+:79174	CRELD2	GEXP	22	50312283	50321186	500000000	70.7	78.8	0.697	538
N:GEXP:CALR:chr19:13049414:13055304:+:811	CALR	GEXP	19	13049414	13055304	N:GEXP:MANF:chr3:51422692:51426828:+:7873	MANF	GEXP	3	51422692	51426828	500000000	70.4	78.5	0.696	538
N:GEXP:C19ORF10:chr19:4657557:4670415:-:56005	C19ORF10	GEXP	19	4657557	4670415	N:GEXP:CALR:chr19:13049414:13055304:+:811	CALR	GEXP	19	13049414	13055304	8391857	70.4	78.5	0.696	538
N:GEXP:ALG3:chr3:183960117:183967313:-:10195	ALG3	GEXP	3	183960117	183967313	N:GEXP:CALR:chr19:13049414:13055304:+:811	CALR	GEXP	19	13049414	13055304	500000000	70	78.1	0.695	538
N:GEXP:CALR:chr19:13049414:13055304:+:811	CALR	GEXP	19	13049414	13055304	N:GEXP:P4HB:chr17:79801034:79818544:-:5034	P4HB	GEXP	17	79801034	79818544	500000000	69.5	77.6	0.693	538
N:GEXP:CALR:chr19:13049414:13055304:+:811	CALR	GEXP	19	13049414	13055304	N:GEXP:CFL1:chr11:65622285:65626886:-:1072	CFL1	GEXP	11	65622285	65626886	500000000	67.5	75.6	0.687	538
N:GEXP:CALR:chr19:13049414:13055304:+:811	CALR	GEXP	19	13049414	13055304	N:GEXP:PDIA3P:chr1:146649430:146651528:+:171423	PDIA3P	GEXP	1	146649430	146651528	500000000	63.2	71.2	0.672	538
N:GEXP:CALR:chr19:13049414:13055304:+:811	CALR	GEXP	19	13049414	13055304	N:GEXP:DNAJB11:chr3:186287952:186303589:+:51726	DNAJB11	GEXP	3	186287952	186303589	500000000	62	70.1	0.668	538
N:GEXP:C6ORF129:chr6:37450697:37467700:-:154467	C6ORF129	GEXP	6	37450697	37467700	N:GEXP:CALR:chr19:13049414:13055304:+:811	CALR	GEXP	19	13049414	13055304	500000000	61.6	69.7	0.667	538
N:GEXP:CALR:chr19:13049414:13055304:+:811	CALR	GEXP	19	13049414	13055304	N:GEXP:SH3BGRL3:chr1:26606213:26608013:+:83442	SH3BGRL3	GEXP	1	26606213	26608013	500000000	60.6	68.7	0.663	538
N:GEXP:CALR:chr19:13049414:13055304:+:811	CALR	GEXP	19	13049414	13055304	N:GEXP:PPP1R14B:chr11:64011951:64014413:-:26472	PPP1R14B	GEXP	11	64011951	64014413	500000000	60.5	68.6	0.663	538
N:GEXP:CALR:chr19:13049414:13055304:+:811	CALR	GEXP	19	13049414	13055304	N:GEXP:HM13:chr20:30102241:30157370:+:81502	HM13	GEXP	20	30102241	30157370	500000000	59.7	67.7	0.66	538
N:GEXP:CALR:chr19:13049414:13055304:+:811	CALR	GEXP	19	13049414	13055304	N:GEXP:SRM:chr1:11114649:11120091:-:6723	SRM	GEXP	1	11114649	11120091	500000000	58.4	66.5	0.655	538
N:GEXP:CALR:chr19:13049414:13055304:+:811	CALR	GEXP	19	13049414	13055304	N:GEXP:PDIA4:chr7:148700154:148725782:-:9601	PDIA4	GEXP	7	148700154	148725782	500000000	58.4	66.5	0.655	538
N:GEXP:CALR:chr19:13049414:13055304:+:811	CALR	GEXP	19	13049414	13055304	N:GEXP:EDEM2:chr20:33703160:33865928:-:55741	EDEM2	GEXP	20	33703160	33865928	500000000	58.1	66.2	0.654	538
N:GEXP:CALR:chr19:13049414:13055304:+:811	CALR	GEXP	19	13049414	13055304	N:GEXP:DDOST:chr1:20978260:20988037:-:1650	DDOST	GEXP	1	20978260	20988037	500000000	58.1	66.2	0.654	538
N:GEXP:CALR:chr19:13049414:13055304:+:811	CALR	GEXP	19	13049414	13055304	N:GEXP:PFN1:chr17:4848947:4851825:-:5216	PFN1	GEXP	17	4848947	4851825	500000000	56.7	64.8	0.649	538
N:GEXP:CALR:chr19:13049414:13055304:+:811	CALR	GEXP	19	13049414	13055304	N:GEXP:NUTF2:chr16:67880819:67905219:+:10204	NUTF2	GEXP	16	67880819	67905219	500000000	54.7	62.8	0.641	538
N:GEXP:CALR:chr19:13049414:13055304:+:811	CALR	GEXP	19	13049414	13055304	N:GEXP:MRPL17:chr11:6701616:6704632:-:63875	MRPL17	GEXP	11	6701616	6704632	500000000	54.3	62.4	0.639	538
N:GEXP:CALR:chr19:13049414:13055304:+:811	CALR	GEXP	19	13049414	13055304	N:GEXP:NME1:chr17:49230919:49239450:+:4830	NME1	GEXP	17	49230919	49239450	500000000	53.8	61.9	0.637	538
N:GEXP:CALR:chr19:13049414:13055304:+:811	CALR	GEXP	19	13049414	13055304	N:GEXP:GPX1:chr3:49394609:49395791:-:2876	GPX1	GEXP	3	49394609	49395791	500000000	53.5	61.6	0.636	538
N:GEXP:CALR:chr19:13049414:13055304:+:811	CALR	GEXP	19	13049414	13055304	N:GEXP:RHOG:chr11:3848208:3862213:-:391	RHOG	GEXP	11	3848208	3862213	500000000	53	61	0.634	538
N:GEXP:CALR:chr19:13049414:13055304:+:811	CALR	GEXP	19	13049414	13055304	N:GEXP:RAB8A:chr19:16222490:16244445:+:4218	RAB8A	GEXP	19	16222490	16244445	3173076	52	60.1	0.63	538
N:GEXP:CALR:chr19:13049414:13055304:+:811	CALR	GEXP	19	13049414	13055304	N:GEXP:CDC14B:chr9:99262395:99382112:-:8555	CDC14B	GEXP	9	99262395	99382112	500000000	52.1	60.1	-0.63	538
N:GEXP:CALR:chr19:13049414:13055304:+:811	CALR	GEXP	19	13049414	13055304	N:GEXP:SDF4:chr1:1152288:1167447:-:51150	SDF4	GEXP	1	1152288	1167447	500000000	51.7	59.7	0.628	538
N:GEXP:CALR:chr19:13049414:13055304:+:811	CALR	GEXP	19	13049414	13055304	N:GEXP:SHISA5:chr3:48509197:48542228:-:51246	SHISA5	GEXP	3	48509197	48542228	500000000	51.5	59.6	0.628	538
N:GEXP:CALR:chr19:13049414:13055304:+:811	CALR	GEXP	19	13049414	13055304	N:GEXP:ZDHHC21:chr9:14555481:14693480:-:340481	ZDHHC21	GEXP	9	14555481	14693480	500000000	50.8	58.9	-0.625	538
N:GEXP:CALR:chr19:13049414:13055304:+:811	CALR	GEXP	19	13049414	13055304	N:GEXP:SDF2L1:chr22:21996542:21998588:+:23753	SDF2L1	GEXP	22	21996542	21998588	500000000	50.8	58.9	0.625	538
N:GEXP:CALR:chr19:13049414:13055304:+:811	CALR	GEXP	19	13049414	13055304	N:GEXP:PTAR1:chr9:72324438:72374876:-:375743	PTAR1	GEXP	9	72324438	72374876	500000000	50.7	58.8	-0.624	538
N:GEXP:CALR:chr19:13049414:13055304:+:811	CALR	GEXP	19	13049414	13055304	N:GEXP:PSMD13:chr11:236808:252984:+:5719	PSMD13	GEXP	11	236808	252984	500000000	50.5	58.6	0.624	538
N:GEXP:CALR:chr19:13049414:13055304:+:811	CALR	GEXP	19	13049414	13055304	N:GEXP:DRAP1:chr11:65686728:65689048:+:10589	DRAP1	GEXP	11	65686728	65689048	500000000	50.1	58.2	0.622	538
N:GEXP:CALR:chr19:13049414:13055304:+:811	CALR	GEXP	19	13049414	13055304	N:GEXP:DNAJC27:chr2:25166505:25194963:-:51277	DNAJC27	GEXP	2	25166505	25194963	500000000	50.2	58.2	-0.622	538
N:GEXP:CALR:chr19:13049414:13055304:+:811	CALR	GEXP	19	13049414	13055304	N:GEXP:CNPY3:chr6:42896860:42907008:+:10695	CNPY3	GEXP	6	42896860	42907008	500000000	49	57.1	0.617	538
N:GEXP:CALR:chr19:13049414:13055304:+:811	CALR	GEXP	19	13049414	13055304	N:GEXP:TAF10:chr11:6632048:6633475:-:6881	TAF10	GEXP	11	6632048	6633475	500000000	48.7	56.8	0.616	538
N:GEXP:AP2S1:chr19:47341423:47354203:-:1175	AP2S1	GEXP	19	47341423	47354203	N:GEXP:CALR:chr19:13049414:13055304:+:811	CALR	GEXP	19	13049414	13055304	34292009	48.7	56.8	0.616	538
N:GEXP:CALR:chr19:13049414:13055304:+:811	CALR	GEXP	19	13049414	13055304	N:GEXP:CD63:chr12:56119230:56122910:-:967	CD63	GEXP	12	56119230	56122910	500000000	48.6	56.6	0.615	538
N:GEXP:AP2M1:chr3:183892634:183901879:+:1173	AP2M1	GEXP	3	183892634	183901879	N:GEXP:CALR:chr19:13049414:13055304:+:811	CALR	GEXP	19	13049414	13055304	500000000	48.6	56.6	0.615	538
N:GEXP:CALR:chr19:13049414:13055304:+:811	CALR	GEXP	19	13049414	13055304	N:GEXP:POP7:chr7:100303676:100305123:+:10248	POP7	GEXP	7	100303676	100305123	500000000	48.4	56.5	0.615	538
N:GEXP:CALR:chr19:13049414:13055304:+:811	CALR	GEXP	19	13049414	13055304	N:GEXP:CAPZB:chr1:19665267:19812066:-:832	CAPZB	GEXP	1	19665267	19812066	500000000	48.4	56.4	0.614	538
N:GEXP:ACTB:chr7:5566779:5570232:-:60	ACTB	GEXP	7	5566779	5570232	N:GEXP:CALR:chr19:13049414:13055304:+:811	CALR	GEXP	19	13049414	13055304	500000000	48.1	56.2	0.614	538
N:GEXP:CALR:chr19:13049414:13055304:+:811	CALR	GEXP	19	13049414	13055304	N:GEXP:S100A11:chr1:152004982:152009511:-:6282	S100A11	GEXP	1	152004982	152009511	500000000	48	56.1	0.613	538
N:GEXP:CALR:chr19:13049414:13055304:+:811	CALR	GEXP	19	13049414	13055304	N:GEXP:TMEM214:chr2:27255774:27264565:+:54867	TMEM214	GEXP	2	27255774	27264565	500000000	47.9	56	0.613	538
N:GEXP:CALR:chr19:13049414:13055304:+:811	CALR	GEXP	19	13049414	13055304	N:GEXP:MEA1:chr6:42948082:42981660:-:4201	MEA1	GEXP	6	42948082	42981660	500000000	47	55.1	0.608	538
N:GEXP:CALR:chr19:13049414:13055304:+:811	CALR	GEXP	19	13049414	13055304	N:GEXP:NUDT1:chr7:2281857:2290780:+:4521	NUDT1	GEXP	7	2281857	2290780	500000000	46.7	54.7	0.607	538
N:GEXP:CALR:chr19:13049414:13055304:+:811	CALR	GEXP	19	13049414	13055304	N:GEXP:TMED9:chr5:177019213:177023099:+:54732	TMED9	GEXP	5	177019213	177023099	500000000	46.5	54.5	0.606	538
N:GEXP:CALR:chr19:13049414:13055304:+:811	CALR	GEXP	19	13049414	13055304	N:GEXP:GPR172A:chr8:145582217:145584948:+:79581	GPR172A	GEXP	8	145582217	145584948	500000000	46.3	54.3	0.605	538
N:GEXP:CALR:chr19:13049414:13055304:+:811	CALR	GEXP	19	13049414	13055304	N:GEXP:COPG:chr3:128968453:128996616:+:22820	COPG	GEXP	3	128968453	128996616	500000000	46.1	54.1	0.604	538
N:GEXP:CALR:chr19:13049414:13055304:+:811	CALR	GEXP	19	13049414	13055304	N:GEXP:SEC61A1:chr3:127771212:127790526:+:29927	SEC61A1	GEXP	3	127771212	127790526	500000000	45.6	53.7	0.602	538
N:GEXP:CALR:chr19:13049414:13055304:+:811	CALR	GEXP	19	13049414	13055304	N:GEXP:PSMB2:chr1:36035413:36107445:-:5690	PSMB2	GEXP	1	36035413	36107445	500000000	45.6	53.6	0.602	538
N:GEXP:CALR:chr19:13049414:13055304:+:811	CALR	GEXP	19	13049414	13055304	N:GEXP:TUBA1B:chr12:49521565:49525304:-:10376	TUBA1B	GEXP	12	49521565	49525304	500000000	45.5	53.6	0.602	538
N:GEXP:CALR:chr19:13049414:13055304:+:811	CALR	GEXP	19	13049414	13055304	N:GEXP:TMSB10:chr2:85132763:85133799:+:9168	TMSB10	GEXP	2	85132763	85133799	500000000	45.6	53.6	0.602	538
N:GEXP:CALR:chr19:13049414:13055304:+:811	CALR	GEXP	19	13049414	13055304	N:GEXP:RPN1:chr3:128338813:128399918:-:6184	RPN1	GEXP	3	128338813	128399918	500000000	45.4	53.5	0.601	538
N:GEXP:CALR:chr19:13049414:13055304:+:811	CALR	GEXP	19	13049414	13055304	N:GEXP:RALY:chr20:32581458:32670991:+:22913	RALY	GEXP	20	32581458	32670991	500000000	45.2	53.3	0.6	538
N:GEXP:CALR:chr19:13049414:13055304:+:811	CALR	GEXP	19	13049414	13055304	N:GEXP:DNASE2:chr19:12986025:12992335:-:1777	DNASE2	GEXP	19	12986025	12992335	63389	45.1	53.2	0.6	538
N:GEXP:CALR:chr19:13049414:13055304:+:811	CALR	GEXP	19	13049414	13055304	N:GEXP:PSMD3:chr17:38137060:38154212:+:5709	PSMD3	GEXP	17	38137060	38154212	500000000	44.8	52.9	0.599	538
N:GEXP:CALR:chr19:13049414:13055304:+:811	CALR	GEXP	19	13049414	13055304	N:GEXP:LGALS3BP:chr17:76967335:76976061:-:3959	LGALS3BP	GEXP	17	76967335	76976061	500000000	44.6	52.7	0.598	538
N:GEXP:CALR:chr19:13049414:13055304:+:811	CALR	GEXP	19	13049414	13055304	N:GEXP:DYNLL1:chr12:120907660:120936298:+:8655	DYNLL1	GEXP	12	120907660	120936298	500000000	44.5	52.6	0.597	538
N:GEXP:ARPC1B:chr7:98972298:98992404:+:10095	ARPC1B	GEXP	7	98972298	98992404	N:GEXP:CALR:chr19:13049414:13055304:+:811	CALR	GEXP	19	13049414	13055304	500000000	44.5	52.6	0.597	538
N:GEXP:CALR:chr19:13049414:13055304:+:811	CALR	GEXP	19	13049414	13055304	N:GEXP:NME1-NME2:chr17:49230897:49249105:+:654364	NME1-NME2	GEXP	17	49230897	49249105	500000000	44.4	52.5	0.597	538
N:GEXP:CALR:chr19:13049414:13055304:+:811	CALR	GEXP	19	13049414	13055304	N:GEXP:MAN2B1:chr19:12757322:12777591:-:4125	MAN2B1	GEXP	19	12757322	12777591	292092	44.2	52.3	0.596	538
N:GEXP:CALR:chr19:13049414:13055304:+:811	CALR	GEXP	19	13049414	13055304	N:GEXP:TSPO:chr22:43547535:43559248:+:706	TSPO	GEXP	22	43547535	43559248	500000000	44	52.1	0.595	538
N:GEXP:ARPC3:chr12:110872706:110888158:-:10094	ARPC3	GEXP	12	110872706	110888158	N:GEXP:CALR:chr19:13049414:13055304:+:811	CALR	GEXP	19	13049414	13055304	500000000	44	52.1	0.595	538
N:GEXP:CALR:chr19:13049414:13055304:+:811	CALR	GEXP	19	13049414	13055304	N:GEXP:H2AFX:chr11:118964585:118966177:-:3014	H2AFX	GEXP	11	118964585	118966177	500000000	43.8	51.9	0.594	538
N:GEXP:ADRM1:chr20:60878027:60883918:+:11047	ADRM1	GEXP	20	60878027	60883918	N:GEXP:CALR:chr19:13049414:13055304:+:811	CALR	GEXP	19	13049414	13055304	500000000	43.8	51.9	0.594	538
N:GEXP:B4GALT7:chr5:177027119:177037346:+:11285	B4GALT7	GEXP	5	177027119	177037346	N:GEXP:CALR:chr19:13049414:13055304:+:811	CALR	GEXP	19	13049414	13055304	500000000	43.2	51.2	0.591	538
N:GEXP:CALR:chr19:13049414:13055304:+:811	CALR	GEXP	19	13049414	13055304	N:GEXP:SSFA2:chr2:182756472:182795464:+:6744	SSFA2	GEXP	2	182756472	182795464	500000000	42.6	50.7	-0.588	538
N:GEXP:CALR:chr19:13049414:13055304:+:811	CALR	GEXP	19	13049414	13055304	N:GEXP:CORO1B:chr11:67205518:67211292:-:57175	CORO1B	GEXP	11	67205518	67211292	500000000	42.7	50.7	0.589	538
N:GEXP:CALR:chr19:13049414:13055304:+:811	CALR	GEXP	19	13049414	13055304	N:GEXP:CCM2:chr7:45039345:45116069:+:83605	CCM2	GEXP	7	45039345	45116069	500000000	42.7	50.7	0.589	538
N:GEXP:CALR:chr19:13049414:13055304:+:811	CALR	GEXP	19	13049414	13055304	C:SAMP:mRNAclust_k4:::::	MRNAclust k4	SAMP				500000000	23.6	29	0.511	417
N:GEXP:CALR:chr19:13049414:13055304:+:811	CALR	GEXP	19	13049414	13055304	N:MIRN:HSA-MIR-21:chr17:57918627:57918698:+:	HSA-MIR-21	MIRN	17	57918627	57918698	500000000	20.2	27.4	0.456	520
N:GEXP:CALR:chr19:13049414:13055304:+:811	CALR	GEXP	19	13049414	13055304	B:SAMP:I(C2,C3|mRNAseq_CC_3):::::	mRNAseq_CC_3 C2 vs C3	SAMP				500000000	19.2	25.4	0.486	417
N:GEXP:CALR:chr19:13049414:13055304:+:811	CALR	GEXP	19	13049414	13055304	N:METH:PLEK:chr2:68592375:::cg04872689	PLEK cg04872689	METH	2	68592375		500000000	16.7	25.2	-0.451	492
N:GEXP:CALR:chr19:13049414:13055304:+:811	CALR	GEXP	19	13049414	13055304	C:SAMP:mRNAseq_CC_3:::::	mRNAseq_CC_3	SAMP				500000000	18.9	24.3	0.383	469
N:GEXP:CALR:chr19:13049414:13055304:+:811	CALR	GEXP	19	13049414	13055304	N:METH:TRIM14:chr9:100882376:::cg01618660	TRIM14 cg01618660	METH	9	100882376		500000000	15.3	23.9	-0.439	492
N:GEXP:CALR:chr19:13049414:13055304:+:811	CALR	GEXP	19	13049414	13055304	B:SAMP:I(C3|mRNAseq_CC_3):::::	mRNAseq_CC_3 C3	SAMP				500000000	17.5	23.7	0.447	469
N:GEXP:CALR:chr19:13049414:13055304:+:811	CALR	GEXP	19	13049414	13055304	B:SAMP:I(C1,C3|mRNAclust_k4):::::	MRNAclust k4: 1 vs 3	SAMP				500000000	17.1	23.3	0.59	241
N:GEXP:CALR:chr19:13049414:13055304:+:811	CALR	GEXP	19	13049414	13055304	B:SAMP:I(C2|mRNAseq_CNMF_3):::::	mRNAseq_CNMF_3 C2	SAMP				500000000	16.6	22.8	0.439	469
N:GEXP:CALR:chr19:13049414:13055304:+:811	CALR	GEXP	19	13049414	13055304	B:SAMP:I(C1|mRNAclust_k4):::::	MRNAclust k4: 1	SAMP				500000000	16	22.2	0.457	417
N:GEXP:CALR:chr19:13049414:13055304:+:811	CALR	GEXP	19	13049414	13055304	C:SAMP:mRNAseq_CNMF_3:::::	mRNAseq_CNMF_3	SAMP				500000000	16.5	22	0.175	469
N:GEXP:CALR:chr19:13049414:13055304:+:811	CALR	GEXP	19	13049414	13055304	N:MIRN:HSA-MIR-139:chr11:72326107:72326174:+:	HSA-MIR-139	MIRN	11	72326107	72326174	500000000	14.7	21.9	-0.411	520
N:GEXP:CALR:chr19:13049414:13055304:+:811	CALR	GEXP	19	13049414	13055304	N:METH:HK2:chr2:75059602:::cg18638581	HK2 cg18638581	METH	2	75059602		500000000	13.4	21.9	-0.422	492
N:GEXP:CALR:chr19:13049414:13055304:+:811	CALR	GEXP	19	13049414	13055304	N:METH:PTPN22:chr1:114414340:::cg14385738	PTPN22 cg14385738	METH	1	114414340		500000000	13.2	21.7	-0.42	492
N:GEXP:CALR:chr19:13049414:13055304:+:811	CALR	GEXP	19	13049414	13055304	B:SAMP:I(C1,C2|mRNAseq_CNMF_3):::::	mRNAseq_CNMF_3 C1 vs C2	SAMP				500000000	15.5	21.7	0.477	369
N:GEXP:CALR:chr19:13049414:13055304:+:811	CALR	GEXP	19	13049414	13055304	B:SAMP:I(C2|mRNAseq_CC_3):::::	mRNAseq_CC_3 C2	SAMP				500000000	15.3	21.5	0.427	469
N:GEXP:CALR:chr19:13049414:13055304:+:811	CALR	GEXP	19	13049414	13055304	N:METH:IRF7:chr11:617140:::cg00645579	IRF7 cg00645579	METH	11	617140		500000000	12.8	21.3	-0.416	492
N:GEXP:CALR:chr19:13049414:13055304:+:811	CALR	GEXP	19	13049414	13055304	N:METH:PTPN22:chr1:114414312:::cg00916635	PTPN22 cg00916635	METH	1	114414312		500000000	12.4	20.9	-0.412	492
N:GEXP:CALR:chr19:13049414:13055304:+:811	CALR	GEXP	19	13049414	13055304	N:MIRN:HSA-MIR-10B:chr2:177015031:177015140:+:	HSA-MIR-10B	MIRN	2	177015031	177015140	500000000	13.5	20.8	-0.401	520
N:GEXP:CALR:chr19:13049414:13055304:+:811	CALR	GEXP	19	13049414	13055304	B:SAMP:I(C1,C4|mRNAclust_k4):::::	MRNAclust k4: 1 vs 4	SAMP				500000000	14.5	20.7	0.569	233
N:GEXP:CALR:chr19:13049414:13055304:+:811	CALR	GEXP	19	13049414	13055304	N:METH:LAT:chr16:28996053:::cg23797100	LAT cg23797100	METH	16	28996053		500000000	11.7	20.2	-0.406	492
N:GEXP:CALR:chr19:13049414:13055304:+:811	CALR	GEXP	19	13049414	13055304	N:MIRN:HSA-MIR-204:chr9:73424891:73425000:+:	HSA-MIR-204	MIRN	9	73424891	73425000	500000000	12.9	20.1	-0.395	520
N:GEXP:CALR:chr19:13049414:13055304:+:811	CALR	GEXP	19	13049414	13055304	N:METH:C3:chr19:6719980:::cg04089739	C3 cg04089739	METH	19	6719980		6329434	11	19.5	-0.401	487
N:GEXP:CALR:chr19:13049414:13055304:+:811	CALR	GEXP	19	13049414	13055304	N:METH:NF1:chr17:29648811:::cg23352695	NF1 cg23352695	METH	17	29648811		500000000	10.9	19.4	-0.398	492
N:GEXP:CALR:chr19:13049414:13055304:+:811	CALR	GEXP	19	13049414	13055304	N:METH:RUNX1:chr21:36421472:::cg04915566	RUNX1 cg04915566	METH	21	36421472		500000000	10.8	19.3	-0.397	492
N:GEXP:CALR:chr19:13049414:13055304:+:811	CALR	GEXP	19	13049414	13055304	N:MIRN:HSA-MIR-671:chr7:150935507:150935624:+:	HSA-MIR-671	MIRN	7	150935507	150935624	500000000	11.4	18.6	0.38	520
N:GEXP:CALR:chr19:13049414:13055304:+:811	CALR	GEXP	19	13049414	13055304	N:MIRN:HSA-MIR-193A:chr17:29887015:29887102:+:	HSA-MIR-193A	MIRN	17	29887015	29887102	500000000	11.4	18.6	0.38	520
N:CNVR:9p21.3:chr9:21959052:21997722::Gistic_ROI_r_del	9p21.3 Deletion (Gistic, continuous)	CNVR	9	21959052	21997722	N:GEXP:CALR:chr19:13049414:13055304:+:811	CALR	GEXP	19	13049414	13055304	500000000	10.6	18.4	-0.376	529
N:CNVR:20q13.33:chr20:59591000:60558999::	chr20:59,591,000-60,558,999 (968Mb, 20q13.33)	CNVR	20	59591000	60558999	N:GEXP:CALR:chr19:13049414:13055304:+:811	CALR	GEXP	19	13049414	13055304	500000000	10.6	18.4	0.374	532
N:CNVR:20q13:chr20:52682000:58072999::	chr20:52,682,000-58,072,999 (5bp, 20q13)	CNVR	20	52682000	58072999	N:GEXP:CALR:chr19:13049414:13055304:+:811	CALR	GEXP	19	13049414	13055304	500000000	10.5	18.3	0.373	532
N:CNVR:BCAS1:chr20:52647000:52650999::	chr20:52,647,000-52,650,999 (4Mb, BCAS1)	CNVR	20	52647000	52650999	N:GEXP:CALR:chr19:13049414:13055304:+:811	CALR	GEXP	19	13049414	13055304	500000000	10.4	18.2	0.373	531
N:CNVR:20q13.3:chr20:58078000:59308999::	chr20:58,078,000-59,308,999 (1bp, 20q13.3)	CNVR	20	58078000	59308999	N:GEXP:CALR:chr19:13049414:13055304:+:811	CALR	GEXP	19	13049414	13055304	500000000	10.4	18.2	0.372	532
N:CNVR:20q13.33:chr20:60560000:62870999::	chr20:60,560,000-62,870,999 (2bp, 20q13.33)	CNVR	20	60560000	62870999	N:GEXP:CALR:chr19:13049414:13055304:+:811	CALR	GEXP	19	13049414	13055304	500000000	10.3	18.1	0.371	532
N:GEXP:CALR:chr19:13049414:13055304:+:811	CALR	GEXP	19	13049414	13055304	N:MIRN:HSA-MIR-130B:chr22:22007593:22007674:+:	HSA-MIR-130B	MIRN	22	22007593	22007674	500000000	10.6	17.9	0.373	520
N:CNVR:20q13.33:chr20:59311000:59590999::	chr20:59,311,000-59,590,999 (280Mb, 20q13.33)	CNVR	20	59311000	59590999	N:GEXP:CALR:chr19:13049414:13055304:+:811	CALR	GEXP	19	13049414	13055304	500000000	9.8	17.6	0.366	532
N:CNVR:BCAS1:chr20:52651000:52651999::	chr20:52,651,000-52,651,999 (100kb, BCAS1)	CNVR	20	52651000	52651999	N:GEXP:CALR:chr19:13049414:13055304:+:811	CALR	GEXP	19	13049414	13055304	500000000	9.7	17.5	0.365	532
N:CNVR:20q13:chr20:48798000:52646999::	chr20:48,798,000-52,646,999 (4bp, 20q13)	CNVR	20	48798000	52646999	N:GEXP:CALR:chr19:13049414:13055304:+:811	CALR	GEXP	19	13049414	13055304	500000000	9.6	17.4	0.364	532
N:CNVR:3q26.3:chr3:175915000:180471999::	chr3:175,915,000-180,471,999 (5bp, 3q26.3)	CNVR	3	175915000	180471999	N:GEXP:CALR:chr19:13049414:13055304:+:811	CALR	GEXP	19	13049414	13055304	500000000	9.6	17.4	0.364	532
N:CNVR:20q13.12:chr20:37697000:48790999::	chr20:37,697,000-48,790,999 (11bp, 20q13.12)	CNVR	20	37697000	48790999	N:GEXP:CALR:chr19:13049414:13055304:+:811	CALR	GEXP	19	13049414	13055304	500000000	9.6	17.4	0.365	532
N:CNVR:20q13.13:chr20:48793000:48796999::	chr20:48,793,000-48,796,999 (4Mb, 20q13.13)	CNVR	20	48793000	48796999	N:GEXP:CALR:chr19:13049414:13055304:+:811	CALR	GEXP	19	13049414	13055304	500000000	9.5	17.3	0.363	532
N:CNVR:3q26.3:chr3:175082000:175887999::	chr3:175,082,000-175,887,999 (806Mb, 3q26.3)	CNVR	3	175082000	175887999	N:GEXP:CALR:chr19:13049414:13055304:+:811	CALR	GEXP	19	13049414	13055304	500000000	9.5	17.3	0.363	532
N:CNVR:NLGN1:chr3:173240000:173289999::	chr3:173,240,000-173,289,999 (50Mb, NLGN1)	CNVR	3	173240000	173289999	N:GEXP:CALR:chr19:13049414:13055304:+:811	CALR	GEXP	19	13049414	13055304	500000000	9.4	17.2	0.362	532
N:CNVR:20q12:chr20:37695000:37696999::	chr20:37,695,000-37,696,999 (2Mb, 20q12)	CNVR	20	37695000	37696999	N:GEXP:CALR:chr19:13049414:13055304:+:811	CALR	GEXP	19	13049414	13055304	500000000	9.4	17.2	0.362	532
N:CNVR:3q26.31:chr3:173290000:175079999::	chr3:173,290,000-175,079,999 (2bp, 3q26.31)	CNVR	3	173290000	175079999	N:GEXP:CALR:chr19:13049414:13055304:+:811	CALR	GEXP	19	13049414	13055304	500000000	9.3	17.1	0.361	532
N:CNVR:20q11.23:chr20:29599000:37694999::	chr20:29,599,000-37,694,999 (8bp, 20q11.23)	CNVR	20	29599000	37694999	N:GEXP:CALR:chr19:13049414:13055304:+:811	CALR	GEXP	19	13049414	13055304	500000000	9.1	16.9	0.359	532
N:CNVR:3q24:chr3:143286000:145640999::	chr3:143,286,000-145,640,999 (2bp, 3q24)	CNVR	3	143286000	145640999	N:GEXP:CALR:chr19:13049414:13055304:+:811	CALR	GEXP	19	13049414	13055304	500000000	9	16.8	0.358	532
N:CNVR:3q26:chr3:169353000:172119999::	chr3:169,353,000-172,119,999 (3bp, 3q26)	CNVR	3	169353000	172119999	N:GEXP:CALR:chr19:13049414:13055304:+:811	CALR	GEXP	19	13049414	13055304	500000000	9	16.8	0.358	532
N:CNVR:3q24:chr3:146387000:146473999::	chr3:146,387,000-146,473,999 (87Mb, 3q24)	CNVR	3	146387000	146473999	N:GEXP:CALR:chr19:13049414:13055304:+:811	CALR	GEXP	19	13049414	13055304	500000000	8.8	16.6	0.356	532
N:CNVR:IL1RAP:chr3:190346000:190346999::	chr3:190,346,000-190,346,999 (100kb, IL1RAP)	CNVR	3	190346000	190346999	N:GEXP:CALR:chr19:13049414:13055304:+:811	CALR	GEXP	19	13049414	13055304	500000000	8.8	16.6	0.355	532
N:CNVR:9p23:chr9:8310705:10619051::Gistic_ROI_r_del	9p23 Deletion (Gistic, continuous)	CNVR	9	8310705	10619051	N:GEXP:CALR:chr19:13049414:13055304:+:811	CALR	GEXP	19	13049414	13055304	500000000	8.7	16.5	-0.355	529
N:CNVR:3q26.31:chr3:172120000:173239999::	chr3:172,120,000-173,239,999 (1bp, 3q26.31)	CNVR	3	172120000	173239999	N:GEXP:CALR:chr19:13049414:13055304:+:811	CALR	GEXP	19	13049414	13055304	500000000	8.7	16.5	0.355	532
N:CNVR:TAF4:chr20:60559000:60559999::	chr20:60,559,000-60,559,999 (100kb, TAF4)	CNVR	20	60559000	60559999	N:GEXP:CALR:chr19:13049414:13055304:+:811	CALR	GEXP	19	13049414	13055304	500000000	8.6	16.4	0.354	532
N:CNVR:BCAS1:chr20:52659000:52680999::	chr20:52,659,000-52,680,999 (22Mb, BCAS1)	CNVR	20	52659000	52680999	N:GEXP:CALR:chr19:13049414:13055304:+:811	CALR	GEXP	19	13049414	13055304	500000000	8.6	16.4	0.354	532
N:CNVR:3q26.2:chr3:168739000:169347999::	chr3:168,739,000-169,347,999 (609Mb, 3q26.2)	CNVR	3	168739000	169347999	N:GEXP:CALR:chr19:13049414:13055304:+:811	CALR	GEXP	19	13049414	13055304	500000000	8.6	16.4	0.354	532
N:CNVR:3q26.33:chr3:180478000:186406999::	chr3:180,478,000-186,406,999 (6bp, 3q26.33)	CNVR	3	180478000	186406999	N:GEXP:CALR:chr19:13049414:13055304:+:811	CALR	GEXP	19	13049414	13055304	500000000	8.6	16.4	0.354	532
N:CNVR:3q28:chr3:189372000:190345999::	chr3:189,372,000-190,345,999 (974Mb, 3q28)	CNVR	3	189372000	190345999	N:GEXP:CALR:chr19:13049414:13055304:+:811	CALR	GEXP	19	13049414	13055304	500000000	8.6	16.3	0.353	532
N:CNVR:20q13.32:chr20:58073000:58077999::	chr20:58,073,000-58,077,999 (5Mb, 20q13.32)	CNVR	20	58073000	58077999	N:GEXP:CALR:chr19:13049414:13055304:+:811	CALR	GEXP	19	13049414	13055304	500000000	8.4	16.2	0.352	532
N:CNVR:3q27.3:chr3:186416000:186699999::	chr3:186,416,000-186,699,999 (284Mb, 3q27.3)	CNVR	3	186416000	186699999	N:GEXP:CALR:chr19:13049414:13055304:+:811	CALR	GEXP	19	13049414	13055304	500000000	8.4	16.2	0.352	532
N:CNVR:3q26.1:chr3:162103000:162106999::	chr3:162,103,000-162,106,999 (4Mb, 3q26.1)	CNVR	3	162103000	162106999	N:GEXP:CALR:chr19:13049414:13055304:+:811	CALR	GEXP	19	13049414	13055304	500000000	8.4	16.2	0.352	532
N:CNVR:3q28:chr3:186701000:189362999::	chr3:186,701,000-189,362,999 (3bp, 3q28)	CNVR	3	186701000	189362999	N:GEXP:CALR:chr19:13049414:13055304:+:811	CALR	GEXP	19	13049414	13055304	500000000	8.3	16.1	0.35	532
N:GEXP:CALR:chr19:13049414:13055304:+:811	CALR	GEXP	19	13049414	13055304	N:MIRN:HSA-MIR-1228:chr12:57588287:57588359:+:	HSA-MIR-1228	MIRN	12	57588287	57588359	500000000	8.8	16	0.353	520
N:CNVR:3q26.2:chr3:167662000:168732999::	chr3:167,662,000-168,732,999 (1bp, 3q26.2)	CNVR	3	167662000	168732999	N:GEXP:CALR:chr19:13049414:13055304:+:811	CALR	GEXP	19	13049414	13055304	500000000	8.2	16	0.349	532
N:CNVR:3q24:chr3:145641000:146381999::	chr3:145,641,000-146,381,999 (741Mb, 3q24)	CNVR	3	145641000	146381999	N:GEXP:CALR:chr19:13049414:13055304:+:811	CALR	GEXP	19	13049414	13055304	500000000	8.2	16	0.35	532
N:CNVR:20q13.33:chr20:59309000:59310999::	chr20:59,309,000-59,310,999 (2Mb, 20q13.33)	CNVR	20	59309000	59310999	N:GEXP:CALR:chr19:13049414:13055304:+:811	CALR	GEXP	19	13049414	13055304	500000000	8.2	16	0.35	532
N:CNVR:MYT1:chr20:62871000:62872999::	chr20:62,871,000-62,872,999 (2Mb, MYT1)	CNVR	20	62871000	62872999	N:GEXP:CALR:chr19:13049414:13055304:+:811	CALR	GEXP	19	13049414	13055304	500000000	8.2	16	0.349	532
N:GEXP:CALR:chr19:13049414:13055304:+:811	CALR	GEXP	19	13049414	13055304	N:MIRN:HSA-MIR-155:chr21:26946292:26946356:+:	HSA-MIR-155	MIRN	21	26946292	26946356	500000000	8.7	15.9	0.352	520
N:CNVR:3q25.33:chr3:158352000:162102999::	chr3:158,352,000-162,102,999 (4bp, 3q25.33)	CNVR	3	158352000	162102999	N:GEXP:CALR:chr19:13049414:13055304:+:811	CALR	GEXP	19	13049414	13055304	500000000	8.1	15.9	0.348	532
N:CNVR:FGF12:chr3:191660000:192387999::	chr3:191,660,000-192,387,999 (728Mb, FGF12)	CNVR	3	191660000	192387999	N:GEXP:CALR:chr19:13049414:13055304:+:811	CALR	GEXP	19	13049414	13055304	500000000	7.9	15.7	0.346	532
N:CNVR:20q13.13:chr20:48797000:48797999::	chr20:48,797,000-48,797,999 (100kb, 20q13.13)	CNVR	20	48797000	48797999	N:GEXP:CALR:chr19:13049414:13055304:+:811	CALR	GEXP	19	13049414	13055304	500000000	7.9	15.7	0.346	532
N:CNVR:3q28:chr3:190347000:191655999::	chr3:190,347,000-191,655,999 (1bp, 3q28)	CNVR	3	190347000	191655999	N:GEXP:CALR:chr19:13049414:13055304:+:811	CALR	GEXP	19	13049414	13055304	500000000	7.9	15.7	0.347	532
N:GEXP:CALR:chr19:13049414:13055304:+:811	CALR	GEXP	19	13049414	13055304	N:MIRN:HSA-MIR-1468:chrX:63005882:63005967:+:	HSA-MIR-1468	MIRN	X	63005882	63005967	500000000	8.4	15.6	-0.349	520
N:CNVR:9q:chr9:51800000:140273252::GisticArm_r	9q (Gistic Arm)	CNVR	9	51800000	140273252	N:GEXP:CALR:chr19:13049414:13055304:+:811	CALR	GEXP	19	13049414	13055304	500000000	7.8	15.6	-0.346	529
N:CNVR:3q24:chr3:146477000:148962999::	chr3:146,477,000-148,962,999 (2bp, 3q24)	CNVR	3	146477000	148962999	N:GEXP:CALR:chr19:13049414:13055304:+:811	CALR	GEXP	19	13049414	13055304	500000000	7.8	15.6	0.345	532
N:CNVR:3q29:chr3:192391000:192801999::	chr3:192,391,000-192,801,999 (411Mb, 3q29)	CNVR	3	192391000	192801999	N:GEXP:CALR:chr19:13049414:13055304:+:811	CALR	GEXP	19	13049414	13055304	500000000	7.8	15.6	0.345	532
N:CNVR:3q26:chr3:165082000:167657999::	chr3:165,082,000-167,657,999 (3bp, 3q26)	CNVR	3	165082000	167657999	N:GEXP:CALR:chr19:13049414:13055304:+:811	CALR	GEXP	19	13049414	13055304	500000000	7.8	15.6	0.345	532
N:CNVR:3q25.1:chr3:148969000:150330999::	chr3:148,969,000-150,330,999 (1bp, 3q25.1)	CNVR	3	148969000	150330999	N:GEXP:CALR:chr19:13049414:13055304:+:811	CALR	GEXP	19	13049414	13055304	500000000	7.7	15.5	0.344	532
N:CNVR:3q26.1:chr3:162107000:162136999::	chr3:162,107,000-162,136,999 (30Mb, 3q26.1)	CNVR	3	162107000	162136999	N:GEXP:CALR:chr19:13049414:13055304:+:811	CALR	GEXP	19	13049414	13055304	500000000	7.6	15.4	0.342	532
N:CNVR:BC073807:chr3:162143000:162507999::	chr3:162,143,000-162,507,999 (365Mb, BC073807)	CNVR	3	162143000	162507999	N:GEXP:CALR:chr19:13049414:13055304:+:811	CALR	GEXP	19	13049414	13055304	500000000	7.6	15.4	0.343	532
N:CNVR:3q29:chr3:192803000:192872999::	chr3:192,803,000-192,872,999 (70Mb, 3q29)	CNVR	3	192803000	192872999	N:GEXP:CALR:chr19:13049414:13055304:+:811	CALR	GEXP	19	13049414	13055304	500000000	7.5	15.3	0.342	532
N:CNVR:BCAS1:chr20:52681000:52681999::	chr20:52,681,000-52,681,999 (100kb, BCAS1)	CNVR	20	52681000	52681999	N:GEXP:CALR:chr19:13049414:13055304:+:811	CALR	GEXP	19	13049414	13055304	500000000	7.5	15.3	0.342	532
N:CNVR:3q25:chr3:151538000:158349999::	chr3:151,538,000-158,349,999 (7bp, 3q25)	CNVR	3	151538000	158349999	N:GEXP:CALR:chr19:13049414:13055304:+:811	CALR	GEXP	19	13049414	13055304	500000000	7.5	15.3	0.341	532
N:CNVR:MECOM:chr3:169348000:169348999::	chr3:169,348,000-169,348,999 (100kb, MECOM)	CNVR	3	169348000	169348999	N:GEXP:CALR:chr19:13049414:13055304:+:811	CALR	GEXP	19	13049414	13055304	500000000	7.5	15.3	0.342	532
N:CNVR:3q26.1:chr3:162727000:163657999::	chr3:162,727,000-163,657,999 (931Mb, 3q26.1)	CNVR	3	162727000	163657999	N:GEXP:CALR:chr19:13049414:13055304:+:811	CALR	GEXP	19	13049414	13055304	500000000	7.5	15.3	0.341	532
N:GEXP:CALR:chr19:13049414:13055304:+:811	CALR	GEXP	19	13049414	13055304	N:MIRN:HSA-MIR-760:chr1:94312388:94312467:+:	HSA-MIR-760	MIRN	1	94312388	94312467	500000000	8	15.2	0.344	520
N:CNVR:3q26.2:chr3:167658000:167659999::	chr3:167,658,000-167,659,999 (2Mb, 3q26.2)	CNVR	3	167658000	167659999	N:GEXP:CALR:chr19:13049414:13055304:+:811	CALR	GEXP	19	13049414	13055304	500000000	7.4	15.2	0.341	532
N:CNVR:3q23:chr3:140547000:143284999::	chr3:140,547,000-143,284,999 (3bp, 3q23)	CNVR	3	140547000	143284999	N:GEXP:CALR:chr19:13049414:13055304:+:811	CALR	GEXP	19	13049414	13055304	500000000	7.4	15.2	0.341	532
N:CNVR:3q27.3:chr3:186412000:186415999::	chr3:186,412,000-186,415,999 (4Mb, 3q27.3)	CNVR	3	186412000	186415999	N:GEXP:CALR:chr19:13049414:13055304:+:811	CALR	GEXP	19	13049414	13055304	500000000	7.3	15.1	0.339	532
N:CNVR:3q25.1:chr3:150331000:151535999::	chr3:150,331,000-151,535,999 (1bp, 3q25.1)	CNVR	3	150331000	151535999	N:GEXP:CALR:chr19:13049414:13055304:+:811	CALR	GEXP	19	13049414	13055304	500000000	7.3	15.1	0.339	532
N:CNVR:3q24:chr3:146474000:146476999::	chr3:146,474,000-146,476,999 (3Mb, 3q24)	CNVR	3	146474000	146476999	N:GEXP:CALR:chr19:13049414:13055304:+:811	CALR	GEXP	19	13049414	13055304	500000000	7.3	15.1	0.34	532
N:CNVR:3q24:chr3:146384000:146386999::	chr3:146,384,000-146,386,999 (3Mb, 3q24)	CNVR	3	146384000	146386999	N:GEXP:CALR:chr19:13049414:13055304:+:811	CALR	GEXP	19	13049414	13055304	500000000	7.3	15.1	0.34	532
N:CNVR:3q25.1:chr3:151536000:151537999::	chr3:151,536,000-151,537,999 (2Mb, 3q25.1)	CNVR	3	151536000	151537999	N:GEXP:CALR:chr19:13049414:13055304:+:811	CALR	GEXP	19	13049414	13055304	500000000	7.2	15	0.339	532
N:GEXP:CALR:chr19:13049414:13055304:+:811	CALR	GEXP	19	13049414	13055304	N:MIRN:HSA-MIR-625:chr14:65937820:65937904:+:	HSA-MIR-625	MIRN	14	65937820	65937904	500000000	7.7	14.9	0.341	520
N:CNVR:3q27.3:chr3:186407000:186411999::	chr3:186,407,000-186,411,999 (5Mb, 3q27.3)	CNVR	3	186407000	186411999	N:GEXP:CALR:chr19:13049414:13055304:+:811	CALR	GEXP	19	13049414	13055304	500000000	7.1	14.9	0.342	516
N:CNVR:BCAS1:chr20:52652000:52658999::	chr20:52,652,000-52,658,999 (7Mb, BCAS1)	CNVR	20	52652000	52658999	N:GEXP:CALR:chr19:13049414:13055304:+:811	CALR	GEXP	19	13049414	13055304	500000000	7	14.8	0.337	532
N:CNVR:3q28:chr3:191658000:191659999::	chr3:191,658,000-191,659,999 (2Mb, 3q28)	CNVR	3	191658000	191659999	N:GEXP:CALR:chr19:13049414:13055304:+:811	CALR	GEXP	19	13049414	13055304	500000000	7	14.8	0.336	532
N:CNVR:3q29:chr3:192802000:192802999::	chr3:192,802,000-192,802,999 (100kb, 3q29)	CNVR	3	192802000	192802999	N:GEXP:CALR:chr19:13049414:13055304:+:811	CALR	GEXP	19	13049414	13055304	500000000	7	14.8	0.336	532
N:CNVR:3q29:chr3:193578000:194551999::	chr3:193,578,000-194,551,999 (974Mb, 3q29)	CNVR	3	193578000	194551999	N:GEXP:CALR:chr19:13049414:13055304:+:811	CALR	GEXP	19	13049414	13055304	500000000	6.9	14.7	0.335	532
N:CNVR:CCDC39:chr3:180472000:180477999::	chr3:180,472,000-180,477,999 (6Mb, CCDC39)	CNVR	3	180472000	180477999	N:GEXP:CALR:chr19:13049414:13055304:+:811	CALR	GEXP	19	13049414	13055304	500000000	6.9	14.7	0.335	532
N:CNVR:BC073807:chr3:162726000:162726999::	chr3:162,726,000-162,726,999 (100kb, BC073807)	CNVR	3	162726000	162726999	N:GEXP:CALR:chr19:13049414:13055304:+:811	CALR	GEXP	19	13049414	13055304	500000000	6.9	14.7	0.335	532
N:CNVR:3q29:chr3:192887000:193577999::	chr3:192,887,000-193,577,999 (691Mb, 3q29)	CNVR	3	192887000	193577999	N:GEXP:CALR:chr19:13049414:13055304:+:811	CALR	GEXP	19	13049414	13055304	500000000	6.8	14.6	0.333	532
N:CNVR:3q26.1:chr3:163658000:165040999::	chr3:163,658,000-165,040,999 (1bp, 3q26.1)	CNVR	3	163658000	165040999	N:GEXP:CALR:chr19:13049414:13055304:+:811	CALR	GEXP	19	13049414	13055304	500000000	6.7	14.5	0.332	532
N:CNVR:MECOM:chr3:169351000:169352999::	chr3:169,351,000-169,352,999 (2Mb, MECOM)	CNVR	3	169351000	169352999	N:GEXP:CALR:chr19:13049414:13055304:+:811	CALR	GEXP	19	13049414	13055304	500000000	6.7	14.5	0.333	532
N:CNVR:3q28:chr3:191656000:191657999::	chr3:191,656,000-191,657,999 (2Mb, 3q28)	CNVR	3	191656000	191657999	N:GEXP:CALR:chr19:13049414:13055304:+:811	CALR	GEXP	19	13049414	13055304	500000000	6.7	14.5	0.333	532
N:CNVR:3q24:chr3:146383000:146383999::	chr3:146,383,000-146,383,999 (100kb, 3q24)	CNVR	3	146383000	146383999	N:GEXP:CALR:chr19:13049414:13055304:+:811	CALR	GEXP	19	13049414	13055304	500000000	6.6	14.4	0.332	532
N:CNVR:3q29:chr3:194552000:194602999::	chr3:194,552,000-194,602,999 (51Mb, 3q29)	CNVR	3	194552000	194602999	N:GEXP:CALR:chr19:13049414:13055304:+:811	CALR	GEXP	19	13049414	13055304	500000000	6.6	14.4	0.332	532
N:CNVR:3q26.32:chr3:175888000:175914999::	chr3:175,888,000-175,914,999 (27Mb, 3q26.32)	CNVR	3	175888000	175914999	N:GEXP:CALR:chr19:13049414:13055304:+:811	CALR	GEXP	19	13049414	13055304	500000000	6.6	14.4	0.332	532
N:CNVR:3q22.3:chr3:136026000:137032999::	chr3:136,026,000-137,032,999 (1bp, 3q22.3)	CNVR	3	136026000	137032999	N:GEXP:CALR:chr19:13049414:13055304:+:811	CALR	GEXP	19	13049414	13055304	500000000	6.5	14.3	0.331	532
N:GEXP:CALR:chr19:13049414:13055304:+:811	CALR	GEXP	19	13049414	13055304	N:MIRN:HSA-MIR-92B:chr1:155164968:155165063:+:	HSA-MIR-92B	MIRN	1	155164968	155165063	500000000	7	14.2	0.333	520
N:CNVR:ST6GAL1:chr3:186700000:186700999::	chr3:186,700,000-186,700,999 (100kb, ST6GAL1)	CNVR	3	186700000	186700999	N:GEXP:CALR:chr19:13049414:13055304:+:811	CALR	GEXP	19	13049414	13055304	500000000	6.4	14.2	0.33	532
N:GEXP:CALR:chr19:13049414:13055304:+:811	CALR	GEXP	19	13049414	13055304	N:MIRN:HSA-MIR-146B:chr10:104196269:104196341:+:	HSA-MIR-146B	MIRN	10	104196269	104196341	500000000	6.8	14	0.331	520
N:GEXP:CALR:chr19:13049414:13055304:+:811	CALR	GEXP	19	13049414	13055304	N:MIRN:HSA-MIR-10A:chr17:46657200:46657309:+:	HSA-MIR-10A	MIRN	17	46657200	46657309	500000000	6.7	13.9	-0.329	520
N:CNVR:BC073807:chr3:162629000:162714999::	chr3:162,629,000-162,714,999 (86Mb, BC073807)	CNVR	3	162629000	162714999	N:GEXP:CALR:chr19:13049414:13055304:+:811	CALR	GEXP	19	13049414	13055304	500000000	6.1	13.9	0.326	532
N:CNVR:3q24:chr3:146382000:146382999::	chr3:146,382,000-146,382,999 (100kb, 3q24)	CNVR	3	146382000	146382999	N:GEXP:CALR:chr19:13049414:13055304:+:811	CALR	GEXP	19	13049414	13055304	500000000	6.1	13.9	0.326	532
N:CNVR:3q29:chr3:195719000:195775999::	chr3:195,719,000-195,775,999 (57Mb, 3q29)	CNVR	3	195719000	195775999	N:GEXP:CALR:chr19:13049414:13055304:+:811	CALR	GEXP	19	13049414	13055304	500000000	6.1	13.9	0.326	532
N:CNVR:TFRC:chr3:195776000:195776999::	chr3:195,776,000-195,776,999 (100kb, TFRC)	CNVR	3	195776000	195776999	N:GEXP:CALR:chr19:13049414:13055304:+:811	CALR	GEXP	19	13049414	13055304	500000000	6.1	13.9	0.326	532
N:CNVR:3q29:chr3:195777000:197832999::	chr3:195,777,000-197,832,999 (2bp, 3q29)	CNVR	3	195777000	197832999	N:GEXP:CALR:chr19:13049414:13055304:+:811	CALR	GEXP	19	13049414	13055304	500000000	6	13.8	0.325	532
N:CNVR:3q26.2:chr3:167660000:167661999::	chr3:167,660,000-167,661,999 (2Mb, 3q26.2)	CNVR	3	167660000	167661999	N:GEXP:CALR:chr19:13049414:13055304:+:811	CALR	GEXP	19	13049414	13055304	500000000	5.9	13.7	0.324	532
N:GEXP:CALR:chr19:13049414:13055304:+:811	CALR	GEXP	19	13049414	13055304	N:MIRN:HSA-MIR-23B:chr9:97847490:97847586:+:	HSA-MIR-23B	MIRN	9	97847490	97847586	500000000	6.3	13.5	-0.324	520
N:CNVR:3q29:chr3:192886000:192886999::	chr3:192,886,000-192,886,999 (100kb, 3q29)	CNVR	3	192886000	192886999	N:GEXP:CALR:chr19:13049414:13055304:+:811	CALR	GEXP	19	13049414	13055304	500000000	5.7	13.5	0.321	532
N:CNVR:3q29:chr3:194642000:195284999::	chr3:194,642,000-195,284,999 (643Mb, 3q29)	CNVR	3	194642000	195284999	N:GEXP:CALR:chr19:13049414:13055304:+:811	CALR	GEXP	19	13049414	13055304	500000000	5.6	13.4	0.32	532
N:CNVR:3q23:chr3:137034000:140544999::	chr3:137,034,000-140,544,999 (4bp, 3q23)	CNVR	3	137034000	140544999	N:GEXP:CALR:chr19:13049414:13055304:+:811	CALR	GEXP	19	13049414	13055304	500000000	5.6	13.4	0.32	532
N:CNVR:SLC9A9:chr3:143285000:143285999::	chr3:143,285,000-143,285,999 (100kb, SLC9A9)	CNVR	3	143285000	143285999	N:GEXP:CALR:chr19:13049414:13055304:+:811	CALR	GEXP	19	13049414	13055304	500000000	5.6	13.4	0.319	532
N:GEXP:CALR:chr19:13049414:13055304:+:811	CALR	GEXP	19	13049414	13055304	N:RPPA:IGF1R:chr15:99192761:99507759:+:IGF-1R-beta-R-C	IGF1R	RPPA	15	99192761	99507759	500000000	6.9	13.3	-0.355	425
N:CNVR:BC073807:chr3:162720000:162725999::	chr3:162,720,000-162,725,999 (6Mb, BC073807)	CNVR	3	162720000	162725999	N:GEXP:CALR:chr19:13049414:13055304:+:811	CALR	GEXP	19	13049414	13055304	500000000	5.5	13.3	0.344	454
N:CNVR:BC073807:chr3:162627000:162628999::	chr3:162,627,000-162,628,999 (2Mb, BC073807)	CNVR	3	162627000	162628999	N:GEXP:CALR:chr19:13049414:13055304:+:811	CALR	GEXP	19	13049414	13055304	500000000	5.5	13.3	0.318	532
N:CNVR:FGF12:chr3:192388000:192390999::	chr3:192,388,000-192,390,999 (3Mb, FGF12)	CNVR	3	192388000	192390999	N:GEXP:CALR:chr19:13049414:13055304:+:811	CALR	GEXP	19	13049414	13055304	500000000	5.5	13.3	0.319	532
N:CNVR:3q29:chr3:195475000:195689999::	chr3:195,475,000-195,689,999 (215Mb, 3q29)	CNVR	3	195475000	195689999	N:GEXP:CALR:chr19:13049414:13055304:+:811	CALR	GEXP	19	13049414	13055304	500000000	5.3	13.1	0.316	532
N:CNVR:TP63:chr3:189371000:189371999::	chr3:189,371,000-189,371,999 (100kb, TP63)	CNVR	3	189371000	189371999	N:GEXP:CALR:chr19:13049414:13055304:+:811	CALR	GEXP	19	13049414	13055304	500000000	5.2	13	0.315	532
N:GEXP:CALR:chr19:13049414:13055304:+:811	CALR	GEXP	19	13049414	13055304	B:SAMP:I(C1,C3|miRseq_CNMF_4):::::	miRseq_CNMF_4 C1 vs C3	SAMP				500000000	6.8	13	0.413	297
N:GEXP:CALR:chr19:13049414:13055304:+:811	CALR	GEXP	19	13049414	13055304	C:SAMP:sampleType:::::	Sample Type	SAMP				500000000	7.5	12.9	0.312	538
Table10.Lower Grade Glioma
id_a	pretty_label_a	datatype_a	chr_a	start_a	end_a	id_b	pretty_label_b	datatype_b	chr_b	start_b	end_b	link_distance	adj_logged_pvalue	logged_pvalue	correlation	num_nonna
N:GEXP:CALR:chr19:13049414:13055304:+:811	CALR	GEXP	19	13049414	13055304	N:GEXP:PDIA3:chr15:44038590:44064804:+:2923	PDIA3	GEXP	15	44038590	44064804	500000000	51.6	59.7	0.795	271
N:GEXP:CALR:chr19:13049414:13055304:+:811	CALR	GEXP	19	13049414	13055304	N:GEXP:RPN1:chr3:128338813:128399918:-:6184	RPN1	GEXP	3	128338813	128399918	500000000	49.3	57.4	0.786	271
N:GEXP:CALR:chr19:13049414:13055304:+:811	CALR	GEXP	19	13049414	13055304	N:GEXP:PDIA6:chr2:10923517:10978103:-:10130	PDIA6	GEXP	2	10923517	10978103	500000000	48.6	56.7	0.783	271
N:GEXP:CALR:chr19:13049414:13055304:+:811	CALR	GEXP	19	13049414	13055304	N:GEXP:P4HB:chr17:79801034:79818544:-:5034	P4HB	GEXP	17	79801034	79818544	500000000	46.5	54.6	0.774	271
N:GEXP:CALR:chr19:13049414:13055304:+:811	CALR	GEXP	19	13049414	13055304	N:GEXP:HSPA5:chr9:127997127:128003666:-:3309	HSPA5	GEXP	9	127997127	128003666	500000000	45.5	53.6	0.77	271
N:GEXP:CALR:chr19:13049414:13055304:+:811	CALR	GEXP	19	13049414	13055304	N:GEXP:PDIA3P:chr1:146649430:146651528:+:171423	PDIA3P	GEXP	1	146649430	146651528	500000000	45.4	53.5	0.769	271
N:GEXP:CALR:chr19:13049414:13055304:+:811	CALR	GEXP	19	13049414	13055304	N:GEXP:PDIA4:chr7:148700154:148725782:-:9601	PDIA4	GEXP	7	148700154	148725782	500000000	45.2	53.3	0.768	271
N:GEXP:CALR:chr19:13049414:13055304:+:811	CALR	GEXP	19	13049414	13055304	N:GEXP:TMED9:chr5:177019213:177023099:+:54732	TMED9	GEXP	5	177019213	177023099	500000000	44.9	53	0.767	271
N:GEXP:CALR:chr19:13049414:13055304:+:811	CALR	GEXP	19	13049414	13055304	N:GEXP:PPIB:chr15:64448014:64455354:-:5479	PPIB	GEXP	15	64448014	64455354	500000000	43.7	51.8	0.761	271
N:GEXP:CALR:chr19:13049414:13055304:+:811	CALR	GEXP	19	13049414	13055304	N:GEXP:SEC61A1:chr3:127771212:127790526:+:29927	SEC61A1	GEXP	3	127771212	127790526	500000000	39.9	48	0.742	271
N:GEXP:CALR:chr19:13049414:13055304:+:811	CALR	GEXP	19	13049414	13055304	N:GEXP:CD63:chr12:56119230:56122910:-:967	CD63	GEXP	12	56119230	56122910	500000000	39.1	47.1	0.738	271
N:GEXP:CALR:chr19:13049414:13055304:+:811	CALR	GEXP	19	13049414	13055304	N:GEXP:MANF:chr3:51422692:51426828:+:7873	MANF	GEXP	3	51422692	51426828	500000000	38	46.1	0.733	271
N:GEXP:CALR:chr19:13049414:13055304:+:811	CALR	GEXP	19	13049414	13055304	N:GEXP:LMAN2:chr5:176758563:176778885:-:10960	LMAN2	GEXP	5	176758563	176778885	500000000	36.4	44.5	0.724	271
N:GEXP:CALR:chr19:13049414:13055304:+:811	CALR	GEXP	19	13049414	13055304	N:GEXP:DNM3:chr1:171810621:172387567:+:26052	DNM3	GEXP	1	171810621	172387567	500000000	35.6	43.7	-0.719	271
N:GEXP:CALR:chr19:13049414:13055304:+:811	CALR	GEXP	19	13049414	13055304	N:GEXP:EFHA2:chr8:16884747:16980148:+:286097	EFHA2	GEXP	8	16884747	16980148	500000000	35.1	43.2	-0.716	271
N:GEXP:CALR:chr19:13049414:13055304:+:811	CALR	GEXP	19	13049414	13055304	N:GEXP:HSP90B1:chr12:104324189:104341703:+:7184	HSP90B1	GEXP	12	104324189	104341703	500000000	33.8	41.9	0.709	271
N:GEXP:CALR:chr19:13049414:13055304:+:811	CALR	GEXP	19	13049414	13055304	N:GEXP:SCAI:chr9:127704888:127905838:-:286205	SCAI	GEXP	9	127704888	127905838	500000000	33.6	41.6	-0.707	271
N:GEXP:CALR:chr19:13049414:13055304:+:811	CALR	GEXP	19	13049414	13055304	N:GEXP:DNAJB11:chr3:186287952:186303589:+:51726	DNAJB11	GEXP	3	186287952	186303589	500000000	33.6	41.6	0.707	271
N:GEXP:BRWD1:chr21:40557404:40685712:-:54014	BRWD1	GEXP	21	40557404	40685712	N:GEXP:CALR:chr19:13049414:13055304:+:811	CALR	GEXP	19	13049414	13055304	500000000	32.9	41	-0.703	271
N:GEXP:CALR:chr19:13049414:13055304:+:811	CALR	GEXP	19	13049414	13055304	N:GEXP:G6PC3:chr17:42148098:42153712:+:92579	G6PC3	GEXP	17	42148098	42153712	500000000	32.7	40.8	0.702	271
N:GEXP:CALR:chr19:13049414:13055304:+:811	CALR	GEXP	19	13049414	13055304	N:GEXP:EDEM2:chr20:33703160:33865928:-:55741	EDEM2	GEXP	20	33703160	33865928	500000000	32.5	40.5	0.7	271
N:GEXP:CALR:chr19:13049414:13055304:+:811	CALR	GEXP	19	13049414	13055304	N:GEXP:ZNF25:chr10:38238795:38265453:-:219749	ZNF25	GEXP	10	38238795	38265453	500000000	32.2	40.2	-0.698	271
N:GEXP:ARHGAP32:chr11:128834955:129062093:-:9743	ARHGAP32	GEXP	11	128834955	129062093	N:GEXP:CALR:chr19:13049414:13055304:+:811	CALR	GEXP	19	13049414	13055304	500000000	32	40	-0.697	271
N:GEXP:CALR:chr19:13049414:13055304:+:811	CALR	GEXP	19	13049414	13055304	N:GEXP:SIL1:chr5:138282410:138534065:-:64374	SIL1	GEXP	5	138282410	138534065	500000000	31.2	39.3	0.693	271
N:GEXP:CALR:chr19:13049414:13055304:+:811	CALR	GEXP	19	13049414	13055304	N:GEXP:CMTM3:chr16:66637935:66647795:+:123920	CMTM3	GEXP	16	66637935	66647795	500000000	31	39.1	0.691	271
N:GEXP:CALR:chr19:13049414:13055304:+:811	CALR	GEXP	19	13049414	13055304	N:GEXP:SURF4:chr9:136228340:136242970:-:6836	SURF4	GEXP	9	136228340	136242970	500000000	30.7	38.8	0.689	271
N:GEXP:CALR:chr19:13049414:13055304:+:811	CALR	GEXP	19	13049414	13055304	N:GEXP:DERL2:chr17:5377613:5389494:-:51009	DERL2	GEXP	17	5377613	5389494	500000000	30.3	38.4	0.687	271
N:GEXP:CALR:chr19:13049414:13055304:+:811	CALR	GEXP	19	13049414	13055304	N:GEXP:FAM126B:chr2:201838441:201936392:-:285172	FAM126B	GEXP	2	201838441	201936392	500000000	30.1	38.2	-0.685	271
N:GEXP:C19ORF10:chr19:4657557:4670415:-:56005	C19ORF10	GEXP	19	4657557	4670415	N:GEXP:CALR:chr19:13049414:13055304:+:811	CALR	GEXP	19	13049414	13055304	8378999	29.9	38	0.684	271
N:GEXP:C2ORF18:chr2:26987142:27004099:+:54978	C2ORF18	GEXP	2	26987142	27004099	N:GEXP:CALR:chr19:13049414:13055304:+:811	CALR	GEXP	19	13049414	13055304	500000000	29.9	38	0.684	271
N:GEXP:CALR:chr19:13049414:13055304:+:811	CALR	GEXP	19	13049414	13055304	N:GEXP:SDF2L1:chr22:21996542:21998588:+:23753	SDF2L1	GEXP	22	21996542	21998588	500000000	29.2	37.2	0.679	271
N:GEXP:ALG3:chr3:183960117:183967313:-:10195	ALG3	GEXP	3	183960117	183967313	N:GEXP:CALR:chr19:13049414:13055304:+:811	CALR	GEXP	19	13049414	13055304	500000000	29.1	37.2	0.679	271
N:GEXP:CALR:chr19:13049414:13055304:+:811	CALR	GEXP	19	13049414	13055304	N:GEXP:RPN2:chr20:35807456:35870025:+:6185	RPN2	GEXP	20	35807456	35870025	500000000	28.4	36.5	0.674	271
N:GEXP:CALR:chr19:13049414:13055304:+:811	CALR	GEXP	19	13049414	13055304	N:GEXP:FADD:chr11:70049269:70053508:+:8772	FADD	GEXP	11	70049269	70053508	500000000	28.4	36.5	0.674	271
N:GEXP:CALR:chr19:13049414:13055304:+:811	CALR	GEXP	19	13049414	13055304	N:GEXP:GRN:chr17:42422491:42430470:+:2896	GRN	GEXP	17	42422491	42430470	500000000	27.7	35.8	0.669	271
N:GEXP:BZRAP1:chr17:56378592:56406152:-:9256	BZRAP1	GEXP	17	56378592	56406152	N:GEXP:CALR:chr19:13049414:13055304:+:811	CALR	GEXP	19	13049414	13055304	500000000	27.7	35.8	-0.669	271
N:GEXP:CALR:chr19:13049414:13055304:+:811	CALR	GEXP	19	13049414	13055304	N:GEXP:MFSD5:chr12:53645370:53648190:+:84975	MFSD5	GEXP	12	53645370	53648190	500000000	27	35.1	0.664	271
N:GEXP:APEX2:chrX:55026780:55034212:+:27301	APEX2	GEXP	X	55026780	55034212	N:GEXP:CALR:chr19:13049414:13055304:+:811	CALR	GEXP	19	13049414	13055304	500000000	27	35.1	0.664	271
N:GEXP:CALR:chr19:13049414:13055304:+:811	CALR	GEXP	19	13049414	13055304	N:GEXP:RAPGEF4:chr2:173600525:173917620:+:11069	RAPGEF4	GEXP	2	173600525	173917620	500000000	26.9	35	-0.664	271
N:GEXP:CACNA1B:chr9:140772241:141019076:+:774	CACNA1B	GEXP	9	140772241	141019076	N:GEXP:CALR:chr19:13049414:13055304:+:811	CALR	GEXP	19	13049414	13055304	500000000	26.8	34.9	-0.662	271
N:GEXP:CALR:chr19:13049414:13055304:+:811	CALR	GEXP	19	13049414	13055304	N:GEXP:ZNF248:chr10:38090447:38147012:-:57209	ZNF248	GEXP	10	38090447	38147012	500000000	26.6	34.7	-0.661	271
N:GEXP:ARPP21:chr7:38279181:38357589:-:10777	ARPP21	GEXP	7	38279181	38357589	N:GEXP:CALR:chr19:13049414:13055304:+:811	CALR	GEXP	19	13049414	13055304	500000000	26.5	34.6	-0.66	271
N:GEXP:CALR:chr19:13049414:13055304:+:811	CALR	GEXP	19	13049414	13055304	N:GEXP:RAB8A:chr19:16222490:16244445:+:4218	RAB8A	GEXP	19	16222490	16244445	3167186	26.4	34.5	0.66	271
N:GEXP:CALR:chr19:13049414:13055304:+:811	CALR	GEXP	19	13049414	13055304	N:GEXP:FGF9:chr13:22245215:22278640:+:2254	FGF9	GEXP	13	22245215	22278640	500000000	26.3	34.4	-0.659	271
N:GEXP:CALR:chr19:13049414:13055304:+:811	CALR	GEXP	19	13049414	13055304	N:GEXP:TM9SF1:chr14:24657925:24685276:-:10548	TM9SF1	GEXP	14	24657925	24685276	500000000	26	34.1	0.657	271
N:GEXP:CALR:chr19:13049414:13055304:+:811	CALR	GEXP	19	13049414	13055304	N:GEXP:SLC25A27:chr6:46620652:46645927:+:9481	SLC25A27	GEXP	6	46620652	46645927	500000000	25.8	33.9	-0.655	271
N:GEXP:CALR:chr19:13049414:13055304:+:811	CALR	GEXP	19	13049414	13055304	N:GEXP:PRKCE:chr2:45879043:46415129:+:5581	PRKCE	GEXP	2	45879043	46415129	500000000	25.7	33.8	-0.654	271
N:GEXP:C16ORF52:chr16:22018959:22098852:+:730094	C16ORF52	GEXP	16	22018959	22098852	N:GEXP:CALR:chr19:13049414:13055304:+:811	CALR	GEXP	19	13049414	13055304	500000000	25.4	33.5	-0.652	271
N:GEXP:CALR:chr19:13049414:13055304:+:811	CALR	GEXP	19	13049414	13055304	N:GEXP:SNAP91:chr6:84262605:84419127:-:9892	SNAP91	GEXP	6	84262605	84419127	500000000	25.3	33.4	-0.652	271
N:GEXP:CALR:chr19:13049414:13055304:+:811	CALR	GEXP	19	13049414	13055304	N:GEXP:MCF2L2:chr3:182895831:183145855:-:23101	MCF2L2	GEXP	3	182895831	183145855	500000000	25.3	33.4	-0.651	271
N:GEXP:CALR:chr19:13049414:13055304:+:811	CALR	GEXP	19	13049414	13055304	N:GEXP:TRIM21:chr11:4406127:4414926:-:6737	TRIM21	GEXP	11	4406127	4414926	500000000	25.1	33.2	0.65	271
N:GEXP:CALR:chr19:13049414:13055304:+:811	CALR	GEXP	19	13049414	13055304	N:GEXP:MOB3A:chr19:2071035:2096269:-:126308	MOB3A	GEXP	19	2071035	2096269	10953145	25.1	33.2	0.65	271
N:GEXP:CALR:chr19:13049414:13055304:+:811	CALR	GEXP	19	13049414	13055304	N:GEXP:CASD1:chr7:94139170:94186328:+:64921	CASD1	GEXP	7	94139170	94186328	500000000	25.1	33.2	-0.65	271
N:GEXP:CALR:chr19:13049414:13055304:+:811	CALR	GEXP	19	13049414	13055304	N:GEXP:CPEB3:chr10:93808397:94050875:-:22849	CPEB3	GEXP	10	93808397	94050875	500000000	24.9	33	-0.648	271
N:GEXP:CALR:chr19:13049414:13055304:+:811	CALR	GEXP	19	13049414	13055304	N:GEXP:TUBA1C:chr12:49621709:49667113:+:84790	TUBA1C	GEXP	12	49621709	49667113	500000000	24.8	32.9	0.648	271
N:GEXP:ATG2B:chr14:96747595:96829678:-:55102	ATG2B	GEXP	14	96747595	96829678	N:GEXP:CALR:chr19:13049414:13055304:+:811	CALR	GEXP	19	13049414	13055304	500000000	24.6	32.7	-0.646	271
N:GEXP:CALR:chr19:13049414:13055304:+:811	CALR	GEXP	19	13049414	13055304	N:GEXP:MAPKAPK2:chr1:206858365:206907630:+:9261	MAPKAPK2	GEXP	1	206858365	206907630	500000000	24.5	32.6	0.646	271
N:GEXP:CALR:chr19:13049414:13055304:+:811	CALR	GEXP	19	13049414	13055304	N:GEXP:PPP3CB:chr10:75196563:75255782:-:5532	PPP3CB	GEXP	10	75196563	75255782	500000000	24.4	32.5	-0.645	271
N:GEXP:CALR:chr19:13049414:13055304:+:811	CALR	GEXP	19	13049414	13055304	N:GEXP:ORMDL2:chr12:56211806:56214959:+:29095	ORMDL2	GEXP	12	56211806	56214959	500000000	24.3	32.4	0.644	271
N:GEXP:CALR:chr19:13049414:13055304:+:811	CALR	GEXP	19	13049414	13055304	N:GEXP:PSMB8:chr6:32808494:32812712:-:5696	PSMB8	GEXP	6	32808494	32812712	500000000	24.2	32.2	0.643	271
N:GEXP:CALR:chr19:13049414:13055304:+:811	CALR	GEXP	19	13049414	13055304	N:GEXP:TOR3A:chr1:179051112:179065129:+:64222	TOR3A	GEXP	1	179051112	179065129	500000000	24	32.1	0.641	271
N:GEXP:CALR:chr19:13049414:13055304:+:811	CALR	GEXP	19	13049414	13055304	N:GEXP:TRIM23:chr5:64885507:64920187:-:373	TRIM23	GEXP	5	64885507	64920187	500000000	23.9	32	-0.641	271
N:GEXP:CALR:chr19:13049414:13055304:+:811	CALR	GEXP	19	13049414	13055304	N:GEXP:NEGR1:chr1:71868625:72748405:-:257194	NEGR1	GEXP	1	71868625	72748405	500000000	24	32	-0.641	271
N:GEXP:CALR:chr19:13049414:13055304:+:811	CALR	GEXP	19	13049414	13055304	N:GEXP:KDELR2:chr7:6500712:6523849:-:11014	KDELR2	GEXP	7	6500712	6523849	500000000	23.9	32	0.641	271
N:GEXP:CALR:chr19:13049414:13055304:+:811	CALR	GEXP	19	13049414	13055304	N:GEXP:MLEC:chr12:121124949:121139667:+:9761	MLEC	GEXP	12	121124949	121139667	500000000	23.8	31.9	0.64	271
N:GEXP:CALR:chr19:13049414:13055304:+:811	CALR	GEXP	19	13049414	13055304	N:GEXP:SLC39A1:chr1:153931588:153940188:-:27173	SLC39A1	GEXP	1	153931588	153940188	500000000	23.6	31.7	0.639	271
N:GEXP:CALR:chr19:13049414:13055304:+:811	CALR	GEXP	19	13049414	13055304	N:GEXP:SERPINH1:chr11:75273101:75283849:+:871	SERPINH1	GEXP	11	75273101	75283849	500000000	23.6	31.7	0.638	271
N:GEXP:CALR:chr19:13049414:13055304:+:811	CALR	GEXP	19	13049414	13055304	N:GEXP:CHIC1:chrX:72782984:72906937:+:53344	CHIC1	GEXP	X	72782984	72906937	500000000	23.5	31.6	-0.637	271
N:GEXP:CALR:chr19:13049414:13055304:+:811	CALR	GEXP	19	13049414	13055304	N:GEXP:PFN1:chr17:4848947:4851825:-:5216	PFN1	GEXP	17	4848947	4851825	500000000	23.4	31.5	0.636	271
N:GEXP:CALR:chr19:13049414:13055304:+:811	CALR	GEXP	19	13049414	13055304	N:GEXP:EIF4A2:chr3:186501361:186507685:+:1974	EIF4A2	GEXP	3	186501361	186507685	500000000	23.4	31.5	-0.637	271
N:GEXP:CALR:chr19:13049414:13055304:+:811	CALR	GEXP	19	13049414	13055304	N:GEXP:TTC33:chr5:40711678:40756072:-:23548	TTC33	GEXP	5	40711678	40756072	500000000	23.3	31.3	-0.636	271
N:GEXP:CALR:chr19:13049414:13055304:+:811	CALR	GEXP	19	13049414	13055304	N:GEXP:GMPPA:chr2:220363587:220371718:+:29926	GMPPA	GEXP	2	220363587	220371718	500000000	23	31.1	0.633	271
N:GEXP:CALR:chr19:13049414:13055304:+:811	CALR	GEXP	19	13049414	13055304	N:GEXP:REPS2:chrX:16964814:17171403:+:9185	REPS2	GEXP	X	16964814	17171403	500000000	23	31	-0.633	271
N:GEXP:CALR:chr19:13049414:13055304:+:811	CALR	GEXP	19	13049414	13055304	N:GEXP:SLC39A7:chr6:33168603:33172214:+:7922	SLC39A7	GEXP	6	33168603	33172214	500000000	22.9	30.9	0.632	271
N:GEXP:CALR:chr19:13049414:13055304:+:811	CALR	GEXP	19	13049414	13055304	N:GEXP:RUFY2:chr10:70100864:70167051:-:55680	RUFY2	GEXP	10	70100864	70167051	500000000	22.8	30.9	-0.632	271
N:GEXP:CALR:chr19:13049414:13055304:+:811	CALR	GEXP	19	13049414	13055304	N:GEXP:YPEL1:chr22:22051826:22090071:-:29799	YPEL1	GEXP	22	22051826	22090071	500000000	22.7	30.8	-0.631	271
N:GEXP:CALR:chr19:13049414:13055304:+:811	CALR	GEXP	19	13049414	13055304	N:GEXP:RAB11FIP2:chr10:119764427:119806114:-:22841	RAB11FIP2	GEXP	10	119764427	119806114	500000000	22.7	30.8	-0.631	271
N:GEXP:CALR:chr19:13049414:13055304:+:811	CALR	GEXP	19	13049414	13055304	N:GEXP:HERC1:chr15:63900817:64126147:-:8925	HERC1	GEXP	15	63900817	64126147	500000000	22.7	30.8	-0.631	271
N:GEXP:CALR:chr19:13049414:13055304:+:811	CALR	GEXP	19	13049414	13055304	N:GEXP:PRRT2:chr16:29823409:29827202:+:112476	PRRT2	GEXP	16	29823409	29827202	500000000	22.3	30.4	-0.628	271
N:GEXP:CALR:chr19:13049414:13055304:+:811	CALR	GEXP	19	13049414	13055304	N:GEXP:IFI30:chr19:18284579:18288927:+:10437	IFI30	GEXP	19	18284579	18288927	5229275	22.3	30.4	0.628	271
N:GEXP:CALR:chr19:13049414:13055304:+:811	CALR	GEXP	19	13049414	13055304	N:GEXP:GRIA2:chr4:158141295:158287226:+:2891	GRIA2	GEXP	4	158141295	158287226	500000000	22.3	30.4	-0.628	271
N:GEXP:CALR:chr19:13049414:13055304:+:811	CALR	GEXP	19	13049414	13055304	N:GEXP:LSM11:chr5:157170755:157187717:+:134353	LSM11	GEXP	5	157170755	157187717	500000000	22.2	30.3	-0.627	271
N:GEXP:CALR:chr19:13049414:13055304:+:811	CALR	GEXP	19	13049414	13055304	N:GEXP:CBLN2:chr18:70203915:70211723:-:147381	CBLN2	GEXP	18	70203915	70211723	500000000	22.2	30.3	-0.627	271
N:GEXP:CALR:chr19:13049414:13055304:+:811	CALR	GEXP	19	13049414	13055304	N:GEXP:SLC8A2:chr19:47931279:47975307:-:6543	SLC8A2	GEXP	19	47931279	47975307	34875975	22.2	30.2	-0.627	271
N:GEXP:CALR:chr19:13049414:13055304:+:811	CALR	GEXP	19	13049414	13055304	N:GEXP:PNMA5:chrX:152157368:152162671:-:114824	PNMA5	GEXP	X	152157368	152162671	500000000	22.1	30.2	-0.627	271
N:GEXP:CALR:chr19:13049414:13055304:+:811	CALR	GEXP	19	13049414	13055304	N:GEXP:MAPK8IP3:chr16:1756221:1820318:+:23162	MAPK8IP3	GEXP	16	1756221	1820318	500000000	22.1	30.2	-0.626	271
N:GEXP:CALR:chr19:13049414:13055304:+:811	CALR	GEXP	19	13049414	13055304	N:GEXP:DNASE2:chr19:12986025:12992335:-:1777	DNASE2	GEXP	19	12986025	12992335	57079	22.1	30.2	0.626	271
N:GEXP:AKT3:chr1:243651535:244006886:-:10000	AKT3	GEXP	1	243651535	244006886	N:GEXP:CALR:chr19:13049414:13055304:+:811	CALR	GEXP	19	13049414	13055304	500000000	22.2	30.2	-0.627	271
N:GEXP:CALR:chr19:13049414:13055304:+:811	CALR	GEXP	19	13049414	13055304	N:GEXP:HEXB:chr5:73935848:74017113:+:3074	HEXB	GEXP	5	73935848	74017113	500000000	22	30.1	0.625	271
N:GEXP:CALR:chr19:13049414:13055304:+:811	CALR	GEXP	19	13049414	13055304	N:GEXP:EZH1:chr17:40852293:40897071:-:2145	EZH1	GEXP	17	40852293	40897071	500000000	21.9	30	-0.624	271
N:GEXP:CALR:chr19:13049414:13055304:+:811	CALR	GEXP	19	13049414	13055304	N:GEXP:OSTC:chr4:109571741:109588980:+:58505	OSTC	GEXP	4	109571741	109588980	500000000	21.9	30	0.624	271
N:GEXP:CALR:chr19:13049414:13055304:+:811	CALR	GEXP	19	13049414	13055304	N:GEXP:TSC1:chr9:135766735:135820020:-:7248	TSC1	GEXP	9	135766735	135820020	500000000	21.8	29.9	-0.623	271
N:GEXP:CALR:chr19:13049414:13055304:+:811	CALR	GEXP	19	13049414	13055304	N:GEXP:RUSC2:chr9:35490007:35561895:+:9853	RUSC2	GEXP	9	35490007	35561895	500000000	21.8	29.9	-0.624	271
N:GEXP:CALR:chr19:13049414:13055304:+:811	CALR	GEXP	19	13049414	13055304	N:GEXP:COTL1:chr16:84599204:84651669:-:23406	COTL1	GEXP	16	84599204	84651669	500000000	21.8	29.9	0.624	271
N:GEXP:CALR:chr19:13049414:13055304:+:811	CALR	GEXP	19	13049414	13055304	N:GEXP:VAMP2:chr17:8062465:8066293:-:6844	VAMP2	GEXP	17	8062465	8066293	500000000	21.6	29.7	-0.622	271
N:GEXP:CALR:chr19:13049414:13055304:+:811	CALR	GEXP	19	13049414	13055304	N:GEXP:GLA:chrX:100652779:100663001:-:2717	GLA	GEXP	X	100652779	100663001	500000000	21.6	29.7	0.622	271
N:GEXP:CALR:chr19:13049414:13055304:+:811	CALR	GEXP	19	13049414	13055304	N:GEXP:TRPC1:chr3:142443266:142526729:+:7220	TRPC1	GEXP	3	142443266	142526729	500000000	21.5	29.6	-0.621	271
N:GEXP:CALR:chr19:13049414:13055304:+:811	CALR	GEXP	19	13049414	13055304	N:GEXP:STX1B:chr16:31000577:31021829:-:112755	STX1B	GEXP	16	31000577	31021829	500000000	21.6	29.6	-0.622	271
N:GEXP:CALR:chr19:13049414:13055304:+:811	CALR	GEXP	19	13049414	13055304	N:GEXP:LGALS3BP:chr17:76967335:76976061:-:3959	LGALS3BP	GEXP	17	76967335	76976061	500000000	21.4	29.5	0.62	271
N:GEXP:C12ORF51:chr12:112597992:112819896:-:283450	C12ORF51	GEXP	12	112597992	112819896	N:GEXP:CALR:chr19:13049414:13055304:+:811	CALR	GEXP	19	13049414	13055304	500000000	21.4	29.5	-0.62	271
N:GEXP:CALR:chr19:13049414:13055304:+:811	CALR	GEXP	19	13049414	13055304	N:GEXP:GPR21:chr9:125795788:125797895:+:2844	GPR21	GEXP	9	125795788	125797895	500000000	21.3	29.4	-0.619	271
N:GEXP:CALR:chr19:13049414:13055304:+:811	CALR	GEXP	19	13049414	13055304	N:GEXP:RIPK1:chr6:3064122:3115421:+:8737	RIPK1	GEXP	6	3064122	3115421	500000000	21.3	29.4	0.619	271
N:GEXP:BSN:chr3:49591922:49708982:+:8927	BSN	GEXP	3	49591922	49708982	N:GEXP:CALR:chr19:13049414:13055304:+:811	CALR	GEXP	19	13049414	13055304	500000000	21.3	29.4	-0.62	271
N:GEXP:CALR:chr19:13049414:13055304:+:811	CALR	GEXP	19	13049414	13055304	N:GEXP:STXBP1:chr9:130374486:130454995:+:6812	STXBP1	GEXP	9	130374486	130454995	500000000	21.2	29.3	-0.619	271
N:GEXP:CALR:chr19:13049414:13055304:+:811	CALR	GEXP	19	13049414	13055304	N:GEXP:RAPGEFL1:chr17:38334242:38351906:+:51195	RAPGEFL1	GEXP	17	38334242	38351906	500000000	21.1	29.2	-0.618	271
N:GEXP:CALR:chr19:13049414:13055304:+:811	CALR	GEXP	19	13049414	13055304	N:GEXP:CDK5R1:chr17:30814105:30818271:+:8851	CDK5R1	GEXP	17	30814105	30818271	500000000	21.1	29.2	-0.618	271
N:GEXP:CALR:chr19:13049414:13055304:+:811	CALR	GEXP	19	13049414	13055304	N:GEXP:UBR3:chr2:170684018:170940639:+:130507	UBR3	GEXP	2	170684018	170940639	500000000	21.2	29.2	-0.618	271
N:GEXP:CALR:chr19:13049414:13055304:+:811	CALR	GEXP	19	13049414	13055304	N:GEXP:SEC61B:chr9:101984570:101992901:+:10952	SEC61B	GEXP	9	101984570	101992901	500000000	21.1	29.2	0.618	271
N:GEXP:CALR:chr19:13049414:13055304:+:811	CALR	GEXP	19	13049414	13055304	N:GEXP:PSMB9:chr6:32821938:32827628:+:5698	PSMB9	GEXP	6	32821938	32827628	500000000	21	29.1	0.617	271
N:GEXP:CALR:chr19:13049414:13055304:+:811	CALR	GEXP	19	13049414	13055304	N:GEXP:GPR61:chr1:110082494:110088455:+:83873	GPR61	GEXP	1	110082494	110088455	500000000	21	29.1	-0.617	271
N:GEXP:CALR:chr19:13049414:13055304:+:811	CALR	GEXP	19	13049414	13055304	N:GEXP:ZNF169:chr9:97021578:97065291:+:169841	ZNF169	GEXP	9	97021578	97065291	500000000	20.9	29	-0.616	271
N:GEXP:CALR:chr19:13049414:13055304:+:811	CALR	GEXP	19	13049414	13055304	N:GEXP:TRAPPC6B:chr14:39617015:39639634:-:122553	TRAPPC6B	GEXP	14	39617015	39639634	500000000	20.9	29	-0.616	271
N:GEXP:CALR:chr19:13049414:13055304:+:811	CALR	GEXP	19	13049414	13055304	N:GEXP:HSD17B10:chrX:53458206:53461323:-:3028	HSD17B10	GEXP	X	53458206	53461323	500000000	20.8	28.9	0.616	271
N:GEXP:CALR:chr19:13049414:13055304:+:811	CALR	GEXP	19	13049414	13055304	N:GEXP:PPFIA3:chr19:49622663:49654280:+:8541	PPFIA3	GEXP	19	49622663	49654280	36567359	20.6	28.7	-0.613	271
N:GEXP:CALR:chr19:13049414:13055304:+:811	CALR	GEXP	19	13049414	13055304	N:GEXP:MTMR4:chr17:56566893:56595251:-:9110	MTMR4	GEXP	17	56566893	56595251	500000000	20.6	28.7	-0.614	271
N:GEXP:CALR:chr19:13049414:13055304:+:811	CALR	GEXP	19	13049414	13055304	N:GEXP:CNPY4:chr7:99717265:99723128:+:245812	CNPY4	GEXP	7	99717265	99723128	500000000	20.6	28.7	0.614	271
N:GEXP:CALR:chr19:13049414:13055304:+:811	CALR	GEXP	19	13049414	13055304	N:GEXP:DOK6:chr18:67068284:67516322:+:220164	DOK6	GEXP	18	67068284	67516322	500000000	20.5	28.6	-0.613	271
N:GEXP:CALR:chr19:13049414:13055304:+:811	CALR	GEXP	19	13049414	13055304	N:GEXP:DNAJC27:chr2:25166505:25194963:-:51277	DNAJC27	GEXP	2	25166505	25194963	500000000	20.5	28.6	-0.613	271
N:GEXP:CALR:chr19:13049414:13055304:+:811	CALR	GEXP	19	13049414	13055304	N:GEXP:SGIP1:chr1:66999825:67210768:+:84251	SGIP1	GEXP	1	66999825	67210768	500000000	20.4	28.5	-0.612	271
N:GEXP:CALR:chr19:13049414:13055304:+:811	CALR	GEXP	19	13049414	13055304	N:GEXP:MOAP1:chr14:93648541:93651249:-:64112	MOAP1	GEXP	14	93648541	93651249	500000000	20.4	28.5	-0.612	271
N:GEXP:CALR:chr19:13049414:13055304:+:811	CALR	GEXP	19	13049414	13055304	N:GEXP:MGEA5:chr10:103544200:103578700:-:10724	MGEA5	GEXP	10	103544200	103578700	500000000	20.4	28.5	-0.612	271
N:GEXP:CALR:chr19:13049414:13055304:+:811	CALR	GEXP	19	13049414	13055304	N:GEXP:HLA-H:chr6:29855382:29858856:+:3136	HLA-H	GEXP	6	29855382	29858856	500000000	20.5	28.5	0.612	271
N:GEXP:CALR:chr19:13049414:13055304:+:811	CALR	GEXP	19	13049414	13055304	N:GEXP:TMED1:chr19:10943114:10946983:-:11018	TMED1	GEXP	19	10943114	10946983	2102431	20.3	28.4	0.611	271
N:GEXP:CALR:chr19:13049414:13055304:+:811	CALR	GEXP	19	13049414	13055304	N:GEXP:PLCB4:chr20:9049701:9461462:+:5332	PLCB4	GEXP	20	9049701	9461462	500000000	20.3	28.4	-0.611	271
N:GEXP:CALR:chr19:13049414:13055304:+:811	CALR	GEXP	19	13049414	13055304	N:GEXP:DDHD2:chr8:38089009:38120287:+:23259	DDHD2	GEXP	8	38089009	38120287	500000000	20.3	28.4	-0.611	271
N:GEXP:CALR:chr19:13049414:13055304:+:811	CALR	GEXP	19	13049414	13055304	N:GEXP:RRP36:chr6:42989385:42997337:+:88745	RRP36	GEXP	6	42989385	42997337	500000000	20.2	28.3	0.61	271
N:GEXP:CALR:chr19:13049414:13055304:+:811	CALR	GEXP	19	13049414	13055304	N:GEXP:PPM1A:chr14:60712470:60765805:+:5494	PPM1A	GEXP	14	60712470	60765805	500000000	20.2	28.3	-0.61	271
N:GEXP:CALR:chr19:13049414:13055304:+:811	CALR	GEXP	19	13049414	13055304	N:GEXP:KIAA0430:chr16:15688226:15737023:-:9665	KIAA0430	GEXP	16	15688226	15737023	500000000	20.2	28.3	-0.61	271
N:GEXP:BRSK2:chr11:1411129:1483328:+:9024	BRSK2	GEXP	11	1411129	1483328	N:GEXP:CALR:chr19:13049414:13055304:+:811	CALR	GEXP	19	13049414	13055304	500000000	20.2	28.3	-0.61	271
N:GEXP:CALR:chr19:13049414:13055304:+:811	CALR	GEXP	19	13049414	13055304	N:GEXP:NEURL4:chr17:7218950:7232638:-:84461	NEURL4	GEXP	17	7218950	7232638	500000000	20.1	28.2	-0.609	271
N:GEXP:CALR:chr19:13049414:13055304:+:811	CALR	GEXP	19	13049414	13055304	N:GEXP:RRBP1:chr20:17594323:17662928:-:6238	RRBP1	GEXP	20	17594323	17662928	500000000	20	28.1	0.608	271
N:GEXP:CALR:chr19:13049414:13055304:+:811	CALR	GEXP	19	13049414	13055304	N:MIRN:hsa-mir-124-5p:chr20:61809852:61809938:+:MIMAT0004591	hsa-mir-124-5p	MIRN	20	61809852	61809938	500000000	17.1	24.1	-0.571	271
N:GEXP:CALR:chr19:13049414:13055304:+:811	CALR	GEXP	19	13049414	13055304	N:METH:SP110:chr2:231084523:::cg02056135	SP110 cg02056135	METH	2	231084523		500000000	14.2	22.7	-0.559	267
N:GEXP:CALR:chr19:13049414:13055304:+:811	CALR	GEXP	19	13049414	13055304	N:RPPA:MAPK14:chr6:35995454:36079013:+:p38_MAPK-R-V	MAPK14	RPPA	6	35995454	36079013	500000000	15.6	22.1	0.562	257
N:GEXP:CALR:chr19:13049414:13055304:+:811	CALR	GEXP	19	13049414	13055304	N:MIRN:hsa-mir-128:chr2:136422967:136423048:+:MIMAT0000424	hsa-mir-128	MIRN	2	136422967	136423048	500000000	14.3	21.3	-0.541	271
N:GEXP:CALR:chr19:13049414:13055304:+:811	CALR	GEXP	19	13049414	13055304	N:MIRN:hsa-mir-3943:chr7:43190494:43190593:+:MIMAT0018359	hsa-mir-3943	MIRN	7	43190494	43190593	500000000	13.3	20.3	-0.53	271
N:GEXP:CALR:chr19:13049414:13055304:+:811	CALR	GEXP	19	13049414	13055304	N:MIRN:hsa-mir-139-5p:chr11:72326107:72326174:+:MIMAT0000250	hsa-mir-139-5p	MIRN	11	72326107	72326174	500000000	13.2	20.3	-0.529	271
N:GEXP:CALR:chr19:13049414:13055304:+:811	CALR	GEXP	19	13049414	13055304	N:MIRN:hsa-mir-129-2-3p:chr11:43602944:43603033:+:MIMAT0004605	hsa-mir-129-2-3p	MIRN	11	43602944	43603033	500000000	13.1	20.2	-0.528	271
N:GEXP:CALR:chr19:13049414:13055304:+:811	CALR	GEXP	19	13049414	13055304	N:MIRN:hsa-mir-490-3p:chr7:136587914:136588041:+:MIMAT0002806	hsa-mir-490-3p	MIRN	7	136587914	136588041	500000000	12.9	20	-0.526	271
N:GEXP:CALR:chr19:13049414:13055304:+:811	CALR	GEXP	19	13049414	13055304	N:RPPA:INPP4B:chr4:142949182:143767604:-:INPP4B-G-E	INPP4B	RPPA	4	142949182	143767604	500000000	12.3	18.8	-0.524	257
N:GEXP:CALR:chr19:13049414:13055304:+:811	CALR	GEXP	19	13049414	13055304	N:MIRN:hsa-mir-1296:chr10:65132717:65132808:+:MIMAT0005794	hsa-mir-1296	MIRN	10	65132717	65132808	500000000	11.5	18.5	-0.509	271
N:GEXP:CALR:chr19:13049414:13055304:+:811	CALR	GEXP	19	13049414	13055304	N:MIRN:hsa-mir-129-5p:chr11:43602944:43603033:+:MIMAT0000242	hsa-mir-129-5p	MIRN	11	43602944	43603033	500000000	11.5	18.5	-0.509	271
N:GEXP:CALR:chr19:13049414:13055304:+:811	CALR	GEXP	19	13049414	13055304	N:MIRN:hsa-mir-101-5p:chr1:65524117:65524191:+:MIMAT0004513	hsa-mir-101-5p	MIRN	1	65524117	65524191	500000000	10.5	17.5	-0.496	271
N:GEXP:CALR:chr19:13049414:13055304:+:811	CALR	GEXP	19	13049414	13055304	N:MIRN:hsa-mir-873-5p:chr9:28888877:28888953:+:MIMAT0004953	hsa-mir-873-5p	MIRN	9	28888877	28888953	500000000	9.3	16.3	-0.48	271
N:GEXP:CALR:chr19:13049414:13055304:+:811	CALR	GEXP	19	13049414	13055304	N:MIRN:hsa-mir-137:chr1:98511626:98511727:+:MIMAT0000429	hsa-mir-137	MIRN	1	98511626	98511727	500000000	9.2	16.2	-0.479	271
N:GEXP:CALR:chr19:13049414:13055304:+:811	CALR	GEXP	19	13049414	13055304	N:MIRN:hsa-mir-124-3p:chr20:61809852:61809938:+:MIMAT0000422	hsa-mir-124-3p	MIRN	20	61809852	61809938	500000000	8.8	15.9	-0.474	271
N:GEXP:CALR:chr19:13049414:13055304:+:811	CALR	GEXP	19	13049414	13055304	N:MIRN:hsa-mir-491-5p:chr9:20716104:20716187:+:MIMAT0002807	hsa-mir-491-5p	MIRN	9	20716104	20716187	500000000	8.7	15.8	-0.473	271
N:GEXP:CALR:chr19:13049414:13055304:+:811	CALR	GEXP	19	13049414	13055304	C:SAMP:LGG-TP_mRNAseq_CNMF_5:::::	LGG-TP_mRNAseq_CNMF_5	SAMP				500000000	10.4	15.8		217
N:GEXP:CALR:chr19:13049414:13055304:+:811	CALR	GEXP	19	13049414	13055304	N:MIRN:hsa-mir-1229-3p:chr5:179225278:179225346:+:MIMAT0005584	hsa-mir-1229-3p	MIRN	5	179225278	179225346	500000000	8.5	15.5	-0.47	271
N:GEXP:CALR:chr19:13049414:13055304:+:811	CALR	GEXP	19	13049414	13055304	N:MIRN:hsa-mir-433:chr14:101348223:101348315:+:MIMAT0001627	hsa-mir-433	MIRN	14	101348223	101348315	500000000	8.2	15.2	-0.465	271
N:GEXP:CALR:chr19:13049414:13055304:+:811	CALR	GEXP	19	13049414	13055304	N:MIRN:hsa-mir-139-3p:chr11:72326107:72326174:+:MIMAT0004552	hsa-mir-139-3p	MIRN	11	72326107	72326174	500000000	7.9	14.9	-0.461	271
N:GEXP:CALR:chr19:13049414:13055304:+:811	CALR	GEXP	19	13049414	13055304	B:SAMP:I(C2,C4|LGG-TP_mRNAseq_CNMF_5):::::	LGG-TP_mRNAseq_CNMF_5 C2 vs C4	SAMP				500000000	8.3	14.9	0.762	111
N:GEXP:CALR:chr19:13049414:13055304:+:811	CALR	GEXP	19	13049414	13055304	N:MIRN:hsa-mir-490-5p:chr7:136587914:136588041:+:MIMAT0004764	hsa-mir-490-5p	MIRN	7	136587914	136588041	500000000	7.4	14.4	-0.454	271
N:GEXP:CALR:chr19:13049414:13055304:+:811	CALR	GEXP	19	13049414	13055304	N:MIRN:hsa-mir-504:chrx:137749872:137749954:+:MIMAT0002875	hsa-mir-504	MIRN	x	137749872	137749954	500000000	7.2	14.3	-0.451	271
N:GEXP:CALR:chr19:13049414:13055304:+:811	CALR	GEXP	19	13049414	13055304	N:RPPA:SMAD1:chr4:146402951:146480325:+:Smad1-R-V	SMAD1	RPPA	4	146402951	146480325	500000000	7.8	14.3	0.462	257
N:GEXP:CALR:chr19:13049414:13055304:+:811	CALR	GEXP	19	13049414	13055304	N:MIRN:hsa-mir-329:chr14:101493122:101493201:+:MIMAT0001629	hsa-mir-329	MIRN	14	101493122	101493201	500000000	7.2	14.2	-0.45	271
N:GEXP:CALR:chr19:13049414:13055304:+:811	CALR	GEXP	19	13049414	13055304	N:MIRN:hsa-mir-138-5p:chr16:56892430:56892513:+:MIMAT0000430	hsa-mir-138-5p	MIRN	16	56892430	56892513	500000000	7.1	14.2	-0.45	271
N:GEXP:CALR:chr19:13049414:13055304:+:811	CALR	GEXP	19	13049414	13055304	B:SAMP:I(C2|LGG-TP_mRNAseq_CNMF_5):::::	LGG-TP_mRNAseq_CNMF_5 C2	SAMP				500000000	7.6	14.2	0.53	217
N:GEXP:CALR:chr19:13049414:13055304:+:811	CALR	GEXP	19	13049414	13055304	N:MIRN:hsa-mir-133a:chr18:19405659:19405746:+:MIMAT0000427	hsa-mir-133a	MIRN	18	19405659	19405746	500000000	6.9	13.9	-0.446	271
N:GEXP:CALR:chr19:13049414:13055304:+:811	CALR	GEXP	19	13049414	13055304	N:MIRN:hsa-mir-92b-5p:chr1:155164968:155165063:+:MIMAT0004792	hsa-mir-92b-5p	MIRN	1	155164968	155165063	500000000	6.7	13.7	0.443	271
N:GEXP:CALR:chr19:13049414:13055304:+:811	CALR	GEXP	19	13049414	13055304	N:MIRN:hsa-mir-1249:chr22:45596835:45596900:+:MIMAT0005901	hsa-mir-1249	MIRN	22	45596835	45596900	500000000	6.6	13.6	-0.441	271
N:GEXP:CALR:chr19:13049414:13055304:+:811	CALR	GEXP	19	13049414	13055304	N:RPPA:RPS6:chr9:19376254:19380235:-:S6_pS235_S236-R-V	RPS6 (pS235)	RPPA	9	19376254	19380235	500000000	7	13.4	0.449	257
N:GEXP:CALR:chr19:13049414:13055304:+:811	CALR	GEXP	19	13049414	13055304	N:MIRN:hsa-mir-485-3p:chr14:101521756:101521828:+:MIMAT0002176	hsa-mir-485-3p	MIRN	14	101521756	101521828	500000000	6.4	13.4	-0.438	271
N:GEXP:CALR:chr19:13049414:13055304:+:811	CALR	GEXP	19	13049414	13055304	N:RPPA:RPS6KB1:chr17:57970443:58027786:+:p70S6K_pT389-R-V	RPS6KB1 (pT389)	RPPA	17	57970443	58027786	500000000	6.9	13.4	-0.448	257
N:GEXP:CALR:chr19:13049414:13055304:+:811	CALR	GEXP	19	13049414	13055304	B:SAMP:I(C3|LGG-TP_miRseq_Mature_CNMF_6):::::	LGG-TP_miRseq_Mature_CNMF_6 C3	SAMP				500000000	6.8	13.4	-0.512	219
N:GEXP:CALR:chr19:13049414:13055304:+:811	CALR	GEXP	19	13049414	13055304	N:MIRN:hsa-mir-668:chr14:101521595:101521660:+:MIMAT0003881	hsa-mir-668	MIRN	14	101521595	101521660	500000000	6.3	13.3	-0.437	271
N:GEXP:CALR:chr19:13049414:13055304:+:811	CALR	GEXP	19	13049414	13055304	N:RPPA:TUBA1B:chr12:49521565:49525304:-:Acetyl-a-Tubulin-Lys40-R-C	TUBA1B	RPPA	12	49521565	49525304	500000000	6.7	13.2	-0.445	257
N:GEXP:CALR:chr19:13049414:13055304:+:811	CALR	GEXP	19	13049414	13055304	B:SAMP:I(C2|LGG-TP_miRseq_CC_3):::::	LGG-TP_miRseq_CC_3 C2	SAMP				500000000	6.6	13.2	-0.508	219
N:GEXP:CALR:chr19:13049414:13055304:+:811	CALR	GEXP	19	13049414	13055304	N:MIRN:hsa-mir-383:chr8:14710947:14711019:+:MIMAT0000738	hsa-mir-383	MIRN	8	14710947	14711019	500000000	6.1	13.1	-0.433	271
N:GEXP:CALR:chr19:13049414:13055304:+:811	CALR	GEXP	19	13049414	13055304	N:MIRN:hsa-mir-323a-3p:chr14:101492069:101492154:+:MIMAT0000755	hsa-mir-323a-3p	MIRN	14	101492069	101492154	500000000	6.1	13.1	-0.434	271
N:GEXP:CALR:chr19:13049414:13055304:+:811	CALR	GEXP	19	13049414	13055304	N:MIRN:hsa-mir-138-2-3p:chr16:56892430:56892513:+:MIMAT0004596	hsa-mir-138-2-3p	MIRN	16	56892430	56892513	500000000	6.1	13.1	-0.434	271
N:GEXP:CALR:chr19:13049414:13055304:+:811	CALR	GEXP	19	13049414	13055304	N:MIRN:hsa-mir-218-5p:chr4:20529898:20530007:+:MIMAT0000275	hsa-mir-218-5p	MIRN	4	20529898	20530007	500000000	5.7	12.8	-0.428	271
N:GEXP:CALR:chr19:13049414:13055304:+:811	CALR	GEXP	19	13049414	13055304	N:MIRN:hsa-mir-3200-3p:chr22:31127544:31127628:+:MIMAT0015085	hsa-mir-3200-3p	MIRN	22	31127544	31127628	500000000	5.6	12.6	-0.426	271
N:GEXP:CALR:chr19:13049414:13055304:+:811	CALR	GEXP	19	13049414	13055304	N:RPPA:MAP2K1:chr15:66679211:66783882:+:MEK1-R-V	MAP2K1	RPPA	15	66679211	66783882	500000000	5.9	12.4	-0.432	257
N:GEXP:CALR:chr19:13049414:13055304:+:811	CALR	GEXP	19	13049414	13055304	B:SAMP:I(C2,C3|LGG-TP_miRseq_CC_3):::::	LGG-TP_miRseq_CC_3 C2 vs C3	SAMP				500000000	5.8	12.4	-0.501	211
N:GEXP:CALR:chr19:13049414:13055304:+:811	CALR	GEXP	19	13049414	13055304	N:RPPA:BRAF:chr7:140433813:140624564:-:B-Raf-M-C	BRAF	RPPA	7	140433813	140624564	500000000	5.8	12.3	-0.43	257
N:GEXP:CALR:chr19:13049414:13055304:+:811	CALR	GEXP	19	13049414	13055304	N:MIRN:hsa-mir-323a-5p:chr14:101492069:101492154:+:MIMAT0004696	hsa-mir-323a-5p	MIRN	14	101492069	101492154	500000000	5.2	12.3	-0.42	271
N:GEXP:CALR:chr19:13049414:13055304:+:811	CALR	GEXP	19	13049414	13055304	B:SAMP:I(C3|LGG-TP_miRseq_Mature_CC_3):::::	LGG-TP_miRseq_Mature_CC_3 C3	SAMP				500000000	5.7	12.3	-0.488	219
N:GEXP:CALR:chr19:13049414:13055304:+:811	CALR	GEXP	19	13049414	13055304	C:SAMP:LGG-TP_miRseq_CC_3:::::	LGG-TP_miRseq_CC_3	SAMP				500000000	6.9	12.3		219
N:GEXP:CALR:chr19:13049414:13055304:+:811	CALR	GEXP	19	13049414	13055304	N:RPPA:BAX:chr19:49458117:49465055:+:Bax-R-V	BAX	RPPA	19	49458117	49465055	36402813	5.7	12.2	0.429	257
N:GEXP:CALR:chr19:13049414:13055304:+:811	CALR	GEXP	19	13049414	13055304	N:MIRN:hsa-mir-136-3p:chr14:101351039:101351120:+:MIMAT0004606	hsa-mir-136-3p	MIRN	14	101351039	101351120	500000000	5.2	12.2	-0.419	271
N:GEXP:CALR:chr19:13049414:13055304:+:811	CALR	GEXP	19	13049414	13055304	N:MIRN:hsa-mir-487b:chr14:101512792:101512875:+:MIMAT0003180	hsa-mir-487b	MIRN	14	101512792	101512875	500000000	5.1	12.1	-0.417	271
N:GEXP:CALR:chr19:13049414:13055304:+:811	CALR	GEXP	19	13049414	13055304	N:MIRN:hsa-mir-218-2-3p:chr5:168195151:168195260:+:MIMAT0004566	hsa-mir-218-2-3p	MIRN	5	168195151	168195260	500000000	5	12.1	-0.416	271
N:GEXP:CALR:chr19:13049414:13055304:+:811	CALR	GEXP	19	13049414	13055304	N:MIRN:hsa-mir-203a:chr14:104583742:104583851:+:MIMAT0000264	hsa-mir-203a	MIRN	14	104583742	104583851	500000000	4.9	12	-0.415	271
N:GEXP:CALR:chr19:13049414:13055304:+:811	CALR	GEXP	19	13049414	13055304	N:MIRN:hsa-mir-876-5p:chr9:28863624:28863704:+:MIMAT0004924	hsa-mir-876-5p	MIRN	9	28863624	28863704	500000000	4.9	12	-0.415	271
N:GEXP:CALR:chr19:13049414:13055304:+:811	CALR	GEXP	19	13049414	13055304	N:MIRN:hsa-mir-431-3p:chr14:101347344:101347457:+:MIMAT0004757	hsa-mir-431-3p	MIRN	14	101347344	101347457	500000000	4.9	12	-0.415	271
N:GEXP:CALR:chr19:13049414:13055304:+:811	CALR	GEXP	19	13049414	13055304	C:SAMP:LGG-TP_miRseq_Mature_CNMF_6:::::	LGG-TP_miRseq_Mature_CNMF_6	SAMP				500000000	6.6	11.9		219
N:GEXP:CALR:chr19:13049414:13055304:+:811	CALR	GEXP	19	13049414	13055304	B:SAMP:I(C3|LGG-TP_miRseq_CNMF_4):::::	LGG-TP_miRseq_CNMF_4 C3	SAMP				500000000	5.2	11.8	-0.478	219
N:GEXP:CALR:chr19:13049414:13055304:+:811	CALR	GEXP	19	13049414	13055304	N:MIRN:hsa-mir-744-3p:chr17:11985216:11985313:+:MIMAT0004946	hsa-mir-744-3p	MIRN	17	11985216	11985313	500000000	4.7	11.7	-0.411	271
N:GEXP:CALR:chr19:13049414:13055304:+:811	CALR	GEXP	19	13049414	13055304	N:MIRN:hsa-mir-129-1-3p:chr7:127847925:127847996:+:MIMAT0004548	hsa-mir-129-1-3p	MIRN	7	127847925	127847996	500000000	4.7	11.7	-0.411	271
N:GEXP:CALR:chr19:13049414:13055304:+:811	CALR	GEXP	19	13049414	13055304	N:MIRN:hsa-mir-935:chr19:54485561:54485651:+:MIMAT0004978	hsa-mir-935	MIRN	19	54485561	54485651	41430257	4.5	11.6	-0.408	271
N:GEXP:CALR:chr19:13049414:13055304:+:811	CALR	GEXP	19	13049414	13055304	N:MIRN:hsa-mir-770-5p:chr14:101318727:101318824:+:MIMAT0003948	hsa-mir-770-5p	MIRN	14	101318727	101318824	500000000	4.5	11.6	-0.408	271
N:GEXP:CALR:chr19:13049414:13055304:+:811	CALR	GEXP	19	13049414	13055304	N:MIRN:hsa-mir-181a-5p:chr1:198828173:198828282:+:MIMAT0000256	hsa-mir-181a-5p	MIRN	1	198828173	198828282	500000000	4.6	11.6	-0.409	271
N:GEXP:CALR:chr19:13049414:13055304:+:811	CALR	GEXP	19	13049414	13055304	N:RPPA:ANXA1:chr9:75766781:75785307:+:Annexin-1-M-E	ANXA1	RPPA	9	75766781	75785307	500000000	5.1	11.5	0.417	257
N:GEXP:CALR:chr19:13049414:13055304:+:811	CALR	GEXP	19	13049414	13055304	C:SAMP:LGG-TP_miRseq_Mature_CC_3:::::	LGG-TP_miRseq_Mature_CC_3	SAMP				500000000	6.1	11.5		219
N:GEXP:CALR:chr19:13049414:13055304:+:811	CALR	GEXP	19	13049414	13055304	B:SAMP:I(C2,C3|LGG-TP_miRseq_Mature_CC_3):::::	LGG-TP_miRseq_Mature_CC_3 C2 vs C3	SAMP				500000000	4.9	11.5	0.48	212
N:GEXP:CALR:chr19:13049414:13055304:+:811	CALR	GEXP	19	13049414	13055304	N:MIRN:hsa-mir-758-3p:chr14:101492357:101492444:+:MIMAT0003879	hsa-mir-758-3p	MIRN	14	101492357	101492444	500000000	4.4	11.4	-0.405	271
N:GEXP:CALR:chr19:13049414:13055304:+:811	CALR	GEXP	19	13049414	13055304	N:MIRN:hsa-mir-154-5p:chr14:101526092:101526175:+:MIMAT0000452	hsa-mir-154-5p	MIRN	14	101526092	101526175	500000000	4.3	11.4	-0.404	271
N:GEXP:CALR:chr19:13049414:13055304:+:811	CALR	GEXP	19	13049414	13055304	N:MIRN:hsa-mir-1185-5p:chr14:101509314:101509399:+:MIMAT0005798	hsa-mir-1185-5p	MIRN	14	101509314	101509399	500000000	4.4	11.4	-0.406	271
N:GEXP:CALR:chr19:13049414:13055304:+:811	CALR	GEXP	19	13049414	13055304	B:SAMP:I(C3|LGG-TP_mRNAseq_CC_3):::::	LGG-TP_mRNAseq_CC_3 C3	SAMP				500000000	4.8	11.4	-0.472	217
Table11.Lung Adenoma
id_a	pretty_label_a	datatype_a	chr_a	start_a	end_a	id_b	pretty_label_b	datatype_b	chr_b	start_b	end_b	link_distance	adj_logged_pvalue	logged_pvalue	correlation	num_nonna
N:GEXP:CALR:chr19:13049414:13055304:+:811	CALR	GEXP	19	13049414	13055304	N:GEXP:PDIA4:chr7:148700154:148725782:-:9601	PDIA4	GEXP	7	148700154	148725782	500000000	23.1	31.1	0.568	353
N:GEXP:CALR:chr19:13049414:13055304:+:811	CALR	GEXP	19	13049414	13055304	N:GEXP:MANF:chr3:51422692:51426828:+:7873	MANF	GEXP	3	51422692	51426828	500000000	21.1	29.2	0.553	353
N:GEXP:CALR:chr19:13049414:13055304:+:811	CALR	GEXP	19	13049414	13055304	N:GEXP:DDOST:chr1:20978260:20988037:-:1650	DDOST	GEXP	1	20978260	20988037	500000000	18.2	26.3	0.528	353
N:GEXP:CALR:chr19:13049414:13055304:+:811	CALR	GEXP	19	13049414	13055304	N:GEXP:PDIA6:chr2:10923517:10978103:-:10130	PDIA6	GEXP	2	10923517	10978103	500000000	15.5	23.6	0.503	353
N:GEXP:CALR:chr19:13049414:13055304:+:811	CALR	GEXP	19	13049414	13055304	N:GEXP:HSPA5:chr9:127997127:128003666:-:3309	HSPA5	GEXP	9	127997127	128003666	500000000	15.2	23.2	0.499	353
N:GEXP:CALR:chr19:13049414:13055304:+:811	CALR	GEXP	19	13049414	13055304	N:GEXP:HSP90B1:chr12:104324189:104341703:+:7184	HSP90B1	GEXP	12	104324189	104341703	500000000	14.2	22.2	0.489	353
N:GEXP:CALR:chr19:13049414:13055304:+:811	CALR	GEXP	19	13049414	13055304	N:GEXP:SDF2L1:chr22:21996542:21998588:+:23753	SDF2L1	GEXP	22	21996542	21998588	500000000	13	21	0.477	353
N:GEXP:CALR:chr19:13049414:13055304:+:811	CALR	GEXP	19	13049414	13055304	N:GEXP:PDIA3:chr15:44038590:44064804:+:2923	PDIA3	GEXP	15	44038590	44064804	500000000	12.6	20.7	0.473	353
N:GEXP:CALR:chr19:13049414:13055304:+:811	CALR	GEXP	19	13049414	13055304	N:METH:KRT85:chr12:52761416:::cg21518208	KRT85 cg21518208	METH	12	52761416		500000000	1.6	10.1	-0.333	350
N:GEXP:CALR:chr19:13049414:13055304:+:811	CALR	GEXP	19	13049414	13055304	B:SAMP:I(C4|mRNAseq_CNMF_5):::::	mRNAseq_CNMF_5 C4	SAMP				500000000	1.4	7.7		353
N:GEXP:CALR:chr19:13049414:13055304:+:811	CALR	GEXP	19	13049414	13055304	N:MIRN:HSA-MIR-424:chrX:133680644:133680741:+:	HSA-MIR-424	MIRN	X	133680644	133680741	500000000	0	7	0.274	348
N:GEXP:CALR:chr19:13049414:13055304:+:811	CALR	GEXP	19	13049414	13055304	N:MIRN:HSA-MIR-503:chrX:133680358:133680428:+:	HSA-MIR-503	MIRN	X	133680358	133680428	500000000	0	6.2	0.256	348
N:GEXP:CALR:chr19:13049414:13055304:+:811	CALR	GEXP	19	13049414	13055304	B:SAMP:I(C2,C4|mRNAseq_CNMF_5):::::	mRNAseq_CNMF_5 C2 vs C4	SAMP				500000000	0	6.1		157
Table12.Lung Squamous
id_a	pretty_label_a	datatype_a	chr_a	start_a	end_a	id_b	pretty_label_b	datatype_b	chr_b	start_b	end_b	link_distance	adj_logged_pvalue	logged_pvalue	correlation	num_nonna
N:GEXP:CALR:chr19:13049414:13055304:+:811	CALR	GEXP	19	13049414	13055304	N:GEXP:DDOST:chr1:20978260:20988037:-:1650	DDOST	GEXP	1	20978260	20988037	500000000	10.7	18.8	0.519	259
N:GEXP:C19ORF10:chr19:4657557:4670415:-:56005	C19ORF10	GEXP	19	4657557	4670415	N:GEXP:CALR:chr19:13049414:13055304:+:811	CALR	GEXP	19	13049414	13055304	8378999	9.6	17.7	0.504	259
N:GEXP:CALR:chr19:13049414:13055304:+:811	CALR	GEXP	19	13049414	13055304	N:GEXP:SDF4:chr1:1152288:1167447:-:51150	SDF4	GEXP	1	1152288	1167447	500000000	9.1	17.2	0.497	259
N:GEXP:CALR:chr19:13049414:13055304:+:811	CALR	GEXP	19	13049414	13055304	N:GEXP:SCN9A:chr2:167051697:167232497:-:6335	SCN9A	GEXP	2	167051697	167232497	500000000	7	15.1	-0.468	259
N:GEXP:CALR:chr19:13049414:13055304:+:811	CALR	GEXP	19	13049414	13055304	N:METH:SUPT3H:chr6:45296101:::cg01946401	SUPT3H cg01946401	METH	6	45296101		500000000	0.6	9.1	-0.364	259
N:GEXP:CALR:chr19:13049414:13055304:+:811	CALR	GEXP	19	13049414	13055304	N:METH:IL12RB2:chr1:67772896:::cg01356829	IL12RB2 cg01356829	METH	1	67772896		500000000	0.4	8.8	-0.358	259
N:GEXP:CALR:chr19:13049414:13055304:+:811	CALR	GEXP	19	13049414	13055304	N:METH:GUCY1B2:chr13:51640948:::cg16692277	GUCY1B2 cg16692277	METH	13	51640948		500000000	0	8.4	-0.348	259
N:GEXP:CALR:chr19:13049414:13055304:+:811	CALR	GEXP	19	13049414	13055304	B:SAMP:I(C2|mRNAseq_CC_3):::::	mRNAseq_CC_3 C2	SAMP				500000000	2	8.4		220
N:GEXP:CALR:chr19:13049414:13055304:+:811	CALR	GEXP	19	13049414	13055304	N:METH:GLRX:chr5:95159639:::cg03852144	GLRX cg03852144	METH	5	95159639		500000000	0	8.1	-0.343	259
N:GEXP:CALR:chr19:13049414:13055304:+:811	CALR	GEXP	19	13049414	13055304	N:METH:TRAF1:chr9:123688715:::cg15551881	TRAF1 cg15551881	METH	9	123688715		500000000	0	8.1	-0.341	259
N:GEXP:CALR:chr19:13049414:13055304:+:811	CALR	GEXP	19	13049414	13055304	N:METH:MLC1:chr22:50523686:::cg05861567	MLC1 cg05861567	METH	22	50523686		500000000	0	8.1	-0.346	252
N:CNVR:ORM1:chr9:117089000:117093999::	chr9:117,089,000-117,093,999 (5Mb, ORM1)	CNVR	9	117089000	117093999	N:GEXP:CALR:chr19:13049414:13055304:+:811	CALR	GEXP	19	13049414	13055304	500000000	0	7.5	-0.329	258
N:GEXP:CALR:chr19:13049414:13055304:+:811	CALR	GEXP	19	13049414	13055304	C:SAMP:mRNAseq_CC_3:::::	mRNAseq_CC_3	SAMP				500000000	2.2	7.5		220
N:CNVR:9q31.1:chr9:105515000:105515999::	chr9:105,515,000-105,515,999 (100kb, 9q31.1)	CNVR	9	105515000	105515999	N:GEXP:CALR:chr19:13049414:13055304:+:811	CALR	GEXP	19	13049414	13055304	500000000	0	7.2	-0.323	258
N:GEXP:CALR:chr19:13049414:13055304:+:811	CALR	GEXP	19	13049414	13055304	B:SAMP:I(C2|mRNA_CC_3):::::	mRNA_CC_3 C2	SAMP				500000000	0.8	7.2		147
N:CNVR:9q31.1:chr9:105516000:105516999::	chr9:105,516,000-105,516,999 (100kb, 9q31.1)	CNVR	9	105516000	105516999	N:GEXP:CALR:chr19:13049414:13055304:+:811	CALR	GEXP	19	13049414	13055304	500000000	0	6.9	-0.314	258
N:CNVR:9q22.31:chr9:94995000:96469999::	chr9:94,995,000-96,469,999 (1bp, 9q22.31)	CNVR	9	94995000	96469999	N:GEXP:CALR:chr19:13049414:13055304:+:811	CALR	GEXP	19	13049414	13055304	500000000	0	6.9	-0.314	258
N:CNVR:GRIN3A:chr9:104409000:104947999::	chr9:104,409,000-104,947,999 (539Mb, GRIN3A)	CNVR	9	104409000	104947999	N:GEXP:CALR:chr19:13049414:13055304:+:811	CALR	GEXP	19	13049414	13055304	500000000	0	6.8	-0.312	258
N:CNVR:ORM1:chr9:117087000:117088999::	chr9:117,087,000-117,088,999 (2Mb, ORM1)	CNVR	9	117087000	117088999	N:GEXP:CALR:chr19:13049414:13055304:+:811	CALR	GEXP	19	13049414	13055304	500000000	0	6.8	-0.311	258
N:GEXP:CALR:chr19:13049414:13055304:+:811	CALR	GEXP	19	13049414	13055304	B:SAMP:I(C1,C3|mRNA_CNMF_4):::::	mRNA_CNMF_4 C1 vs C3	SAMP				500000000	0.4	6.8		90
N:CNVR:9q31.1:chr9:105517000:105517999::	chr9:105,517,000-105,517,999 (100kb, 9q31.1)	CNVR	9	105517000	105517999	N:GEXP:CALR:chr19:13049414:13055304:+:811	CALR	GEXP	19	13049414	13055304	500000000	0	6.7	-0.309	258
N:CNVR:9q31.3:chr9:114334000:114448999::	chr9:114,334,000-114,448,999 (115Mb, 9q31.3)	CNVR	9	114334000	114448999	N:GEXP:CALR:chr19:13049414:13055304:+:811	CALR	GEXP	19	13049414	13055304	500000000	0	6.7	-0.31	258
N:GEXP:CALR:chr19:13049414:13055304:+:811	CALR	GEXP	19	13049414	13055304	B:SAMP:I(C2,C3|mRNAseq_CC_3):::::	mRNAseq_CC_3 C2 vs C3	SAMP				500000000	0.3	6.7		155
N:GEXP:CALR:chr19:13049414:13055304:+:811	CALR	GEXP	19	13049414	13055304	B:SAMP:I(C2,C3|mRNA_CC_3):::::	mRNA_CC_3 C2 vs C3	SAMP				500000000	0.3	6.7		121
N:CNVR:9q32:chr9:114449000:115776999::	chr9:114,449,000-115,776,999 (1bp, 9q32)	CNVR	9	114449000	115776999	N:GEXP:CALR:chr19:13049414:13055304:+:811	CALR	GEXP	19	13049414	13055304	500000000	0	6.6	-0.306	258
N:CNVR:9q31:chr9:109677000:113023999::	chr9:109,677,000-113,023,999 (3bp, 9q31)	CNVR	9	109677000	113023999	N:GEXP:CALR:chr19:13049414:13055304:+:811	CALR	GEXP	19	13049414	13055304	500000000	0	6.6	-0.307	258
N:CNVR:9q31.3:chr9:113029000:114332999::	chr9:113,029,000-114,332,999 (1bp, 9q31.3)	CNVR	9	113029000	114332999	N:GEXP:CALR:chr19:13049414:13055304:+:811	CALR	GEXP	19	13049414	13055304	500000000	0	6.6	-0.307	258
N:CNVR:9q22.31:chr9:94404000:94992999::	chr9:94,404,000-94,992,999 (589Mb, 9q22.31)	CNVR	9	94404000	94992999	N:GEXP:CALR:chr19:13049414:13055304:+:811	CALR	GEXP	19	13049414	13055304	500000000	0	6.6	-0.307	258
N:CNVR:9q31.2:chr9:109676000:109676999::	chr9:109,676,000-109,676,999 (100kb, 9q31.2)	CNVR	9	109676000	109676999	N:GEXP:CALR:chr19:13049414:13055304:+:811	CALR	GEXP	19	13049414	13055304	500000000	0	6.6	-0.308	258
N:CNVR:9q31.1:chr9:105496000:105514999::	chr9:105,496,000-105,514,999 (19Mb, 9q31.1)	CNVR	9	105496000	105514999	N:GEXP:CALR:chr19:13049414:13055304:+:811	CALR	GEXP	19	13049414	13055304	500000000	0	6.6	-0.307	258
N:CNVR:9q22.33:chr9:98801000:103432999::	chr9:98,801,000-103,432,999 (5bp, 9q22.33)	CNVR	9	98801000	103432999	N:GEXP:CALR:chr19:13049414:13055304:+:811	CALR	GEXP	19	13049414	13055304	500000000	0	6.6	-0.307	258
N:GEXP:CALR:chr19:13049414:13055304:+:811	CALR	GEXP	19	13049414	13055304	C:SAMP:mRNA_CC_3:::::	mRNA_CC_3	SAMP				500000000	1	6.4		147
N:GEXP:CALR:chr19:13049414:13055304:+:811	CALR	GEXP	19	13049414	13055304	N:MIRN:HSA-MIR-378A:chr5:149112388:149112453:+:	HSA-MIR-378A	MIRN	5	149112388	149112453	500000000	0	6.2	-0.31	235
N:GEXP:CALR:chr19:13049414:13055304:+:811	CALR	GEXP	19	13049414	13055304	B:SAMP:I(C1|mRNA_CNMF_4):::::	mRNA_CNMF_4 C1	SAMP				500000000	0	6.2		147
N:GEXP:CALR:chr19:13049414:13055304:+:811	CALR	GEXP	19	13049414	13055304	B:SAMP:I(C1,C2|mRNAseq_CC_3):::::	mRNAseq_CC_3 C1 vs C2	SAMP				500000000	0	6.1		139
Table13.Ovarian Cancer
id_a	pretty_label_a	datatype_a	chr_a	start_a	end_a	id_b	pretty_label_b	datatype_b	chr_b	start_b	end_b	link_distance	adj_logged_pvalue	logged_pvalue	correlation	num_nonna
N:GEXP:CALR:chr19:13049414:13055304:+:	CALR	GEXP	19	13049414	13055304	N:GEXP:DNASE2:chr19:12986025:12992335:-:	DNASE2	GEXP	19	12986025	12992335	57079	25.3	33.3	0.475	574
N:GEXP:CALR:chr19:13049414:13055304:+:	CALR	GEXP	19	13049414	13055304	N:GEXP:GADD45GIP1:chr19:13064972:13068050:-:	GADD45GIP1	GEXP	19	13064972	13068050	9668	24.3	32.3	0.469	574
N:GEXP:CALR:chr19:13049414:13055304:+:	CALR	GEXP	19	13049414	13055304	N:GEXP:FARSA:chr19:13033284:13044558:-:	FARSA	GEXP	19	13033284	13044558	4856	22	30	0.453	574
N:GEXP:CALR:chr19:13049414:13055304:+:	CALR	GEXP	19	13049414	13055304	N:GEXP:DDX39A:chr19:14519610:14530195:-:	DDX39A	GEXP	19	14519610	14530195	1464306	20.9	28.9	0.445	574
N:CNVR:19p13:chr19:12701000:14416999::	chr19:12,701,000-14,416,999 (2bp, 19p13)	CNVR	19	12701000	14416999	N:GEXP:CALR:chr19:13049414:13055304:+:	CALR	GEXP	19	13049414	13055304	0	20.6	28.9	0.449	565
N:GEXP:CALR:chr19:13049414:13055304:+:	CALR	GEXP	19	13049414	13055304	N:GEXP:RNASEH2A:chr19:12917428:12924462:+:	RNASEH2A	GEXP	19	12917428	12924462	124952	18.7	26.7	0.429	574
N:GEXP:C19ORF53:chr19:13885257:13889586:+:	C19ORF53	GEXP	19	13885257	13889586	N:GEXP:CALR:chr19:13049414:13055304:+:	CALR	GEXP	19	13049414	13055304	829953	17.6	25.5	0.42	574
N:GEXP:CALR:chr19:13049414:13055304:+:	CALR	GEXP	19	13049414	13055304	N:GEXP:GCDH:chr19:13001974:13010783:+:	GCDH	GEXP	19	13001974	13010783	38631	16.4	24.3	0.411	574
N:CNVR:19p13.12:chr19:14533000:14632999::	chr19:14,533,000-14,632,999 (100Mb, 19p13.12)	CNVR	19	14533000	14632999	N:GEXP:CALR:chr19:13049414:13055304:+:	CALR	GEXP	19	13049414	13055304	1477696	15.4	23.7	0.408	565
N:GEXP:CALR:chr19:13049414:13055304:+:	CALR	GEXP	19	13049414	13055304	N:GEXP:DNAJB11:chr3:186287952:186303589:+:	DNAJB11	GEXP	3	186287952	186303589	500000000	15.5	23.4	0.403	574
N:CNVR:19p13.12:chr19:14427000:14518999::	chr19:14,427,000-14,518,999 (92Mb, 19p13.12)	CNVR	19	14427000	14518999	N:GEXP:CALR:chr19:13049414:13055304:+:	CALR	GEXP	19	13049414	13055304	1371696	15.1	23.4	0.406	565
N:CNVR:19p13.12:chr19:14665000:15038999::	chr19:14,665,000-15,038,999 (374Mb, 19p13.12)	CNVR	19	14665000	15038999	N:GEXP:CALR:chr19:13049414:13055304:+:	CALR	GEXP	19	13049414	13055304	1609696	14.1	22.3	0.397	565
N:CNVR:19p13.12:chr19:14633000:14664999::	chr19:14,633,000-14,664,999 (32Mb, 19p13.12)	CNVR	19	14633000	14664999	N:GEXP:CALR:chr19:13049414:13055304:+:	CALR	GEXP	19	13049414	13055304	1577696	13.5	21.8	0.392	565
N:GEXP:CALR:chr19:13049414:13055304:+:	CALR	GEXP	19	13049414	13055304	N:GEXP:CC2D1A:chr19:14016956:14041693:+:	CC2D1A	GEXP	19	14016956	14041693	961652	13.8	21.7	0.389	574
N:CNVR:19p13.12:chr19:14417000:14425999::	chr19:14,417,000-14,425,999 (9Mb, 19p13.12)	CNVR	19	14417000	14425999	N:GEXP:CALR:chr19:13049414:13055304:+:	CALR	GEXP	19	13049414	13055304	1361696	13.3	21.6	0.39	565
N:CNVR:19p13.12:chr19:14426000:14426999::	chr19:14,426,000-14,426,999 (100kb, 19p13.12)	CNVR	19	14426000	14426999	N:GEXP:CALR:chr19:13049414:13055304:+:	CALR	GEXP	19	13049414	13055304	1370696	12.7	21	0.385	565
N:GEXP:CALR:chr19:13049414:13055304:+:	CALR	GEXP	19	13049414	13055304	N:GEXP:STX10:chr19:13255224:13260987:-:	STX10	GEXP	19	13255224	13260987	199920	12.7	20.7	0.379	574
N:CNVR:19p13.12:chr19:15296000:15779999::	chr19:15,296,000-15,779,999 (484Mb, 19p13.12)	CNVR	19	15296000	15779999	N:GEXP:CALR:chr19:13049414:13055304:+:	CALR	GEXP	19	13049414	13055304	2240696	12.3	20.6	0.381	565
N:CNVR:19p13.12:chr19:15051000:15292999::	chr19:15,051,000-15,292,999 (242Mb, 19p13.12)	CNVR	19	15051000	15292999	N:GEXP:CALR:chr19:13049414:13055304:+:	CALR	GEXP	19	13049414	13055304	1995696	12.2	20.5	0.381	565
N:CNVR:19p13.12:chr19:14519000:14532999::	chr19:14,519,000-14,532,999 (14Mb, 19p13.12)	CNVR	19	14519000	14532999	N:GEXP:CALR:chr19:13049414:13055304:+:	CALR	GEXP	19	13049414	13055304	1463696	12.1	20.4	0.38	565
N:CNVR:19p13.12:chr19:15050000:15050999::	chr19:15,050,000-15,050,999 (100kb, 19p13.12)	CNVR	19	15050000	15050999	N:GEXP:CALR:chr19:13049414:13055304:+:	CALR	GEXP	19	13049414	13055304	1994696	12.1	20.4	0.389	535
N:CNVR:19p13.12:chr19:15039000:15044999::	chr19:15,039,000-15,044,999 (6Mb, 19p13.12)	CNVR	19	15039000	15044999	N:GEXP:CALR:chr19:13049414:13055304:+:	CALR	GEXP	19	13049414	13055304	1983696	12.1	20.4	0.389	535
N:CNVR:19p13.2:chr19:12539000:12692999::	chr19:12,539,000-12,692,999 (154Mb, 19p13.2)	CNVR	19	12539000	12692999	N:GEXP:CALR:chr19:13049414:13055304:+:	CALR	GEXP	19	13049414	13055304	356415	11.8	20.1	0.377	565
N:GEXP:CALR:chr19:13049414:13055304:+:	CALR	GEXP	19	13049414	13055304	N:GEXP:RAD23A:chr19:13056654:13064455:+:	RAD23A	GEXP	19	13056654	13064455	1350	12	20	0.373	574
N:CNVR:CYP4F12:chr19:15795000:15823999::	chr19:15,795,000-15,823,999 (29Mb, CYP4F12)	CNVR	19	15795000	15823999	N:GEXP:CALR:chr19:13049414:13055304:+:	CALR	GEXP	19	13049414	13055304	2739696	11.3	19.6	0.372	565
N:CNVR:ZNF490:chr19:12700000:12700999::	chr19:12,700,000-12,700,999 (100kb, ZNF490)	CNVR	19	12700000	12700999	N:GEXP:CALR:chr19:13049414:13055304:+:	CALR	GEXP	19	13049414	13055304	348415	11.4	19.6	0.373	565
N:GEXP:CALR:chr19:13049414:13055304:+:	CALR	GEXP	19	13049414	13055304	N:GEXP:MAST1:chr19:12949259:12985766:+:	MAST1	GEXP	19	12949259	12985766	63648	11.5	19.5	0.368	574
N:GEXP:C19ORF52:chr19:11039424:11040916:+:	C19ORF52	GEXP	19	11039424	11040916	N:GEXP:CALR:chr19:13049414:13055304:+:	CALR	GEXP	19	13049414	13055304	2008498	11.5	19.5	0.368	574
N:GEXP:ABHD8:chr19:17402940:17414282:-:	ABHD8	GEXP	19	17402940	17414282	N:GEXP:CALR:chr19:13049414:13055304:+:	CALR	GEXP	19	13049414	13055304	4347636	11.5	19.5	0.368	574
N:CNVR:NOTCH3:chr19:15293000:15293999::	chr19:15,293,000-15,293,999 (100kb, NOTCH3)	CNVR	19	15293000	15293999	N:GEXP:CALR:chr19:13049414:13055304:+:	CALR	GEXP	19	13049414	13055304	2237696	11	19.2	0.369	565
N:CNVR:19p13.12:chr19:15841000:15999999::	chr19:15,841,000-15,999,999 (159Mb, 19p13.12)	CNVR	19	15841000	15999999	N:GEXP:CALR:chr19:13049414:13055304:+:	CALR	GEXP	19	13049414	13055304	2785696	11	19.2	0.369	565
N:CNVR:19p13.12:chr19:15825000:15832999::	chr19:15,825,000-15,832,999 (8Mb, 19p13.12)	CNVR	19	15825000	15832999	N:GEXP:CALR:chr19:13049414:13055304:+:	CALR	GEXP	19	13049414	13055304	2769696	11	19.2	0.369	565
N:CNVR:CYP4F12:chr19:15780000:15789999::	chr19:15,780,000-15,789,999 (10Mb, CYP4F12)	CNVR	19	15780000	15789999	N:GEXP:CALR:chr19:13049414:13055304:+:	CALR	GEXP	19	13049414	13055304	2724696	10.8	19.1	0.368	565
N:CNVR:19p13.12:chr19:15367075:15383515::Gistic_ROI_r_amp	19p13.12 Amplification (Gistic, continuous)	CNVR	19	15367075	15383515	N:GEXP:CALR:chr19:13049414:13055304:+:	CALR	GEXP	19	13049414	13055304	2311771	10.6	18.9	0.368	559
N:CNVR:CYP4F12:chr19:15792000:15794999::	chr19:15,792,000-15,794,999 (3Mb, CYP4F12)	CNVR	19	15792000	15794999	N:GEXP:CALR:chr19:13049414:13055304:+:	CALR	GEXP	19	13049414	13055304	2736696	10.6	18.9	0.365	565
N:GEXP:CALR:chr19:13049414:13055304:+:	CALR	GEXP	19	13049414	13055304	N:GEXP:UBL5:chr19:9938556:9940797:+:	UBL5	GEXP	19	9938556	9940797	3108617	10.8	18.7	0.362	574
N:CNVR:ZNF490:chr19:12693000:12696999::	chr19:12,693,000-12,696,999 (4Mb, ZNF490)	CNVR	19	12693000	12696999	N:GEXP:CALR:chr19:13049414:13055304:+:	CALR	GEXP	19	13049414	13055304	352415	10.3	18.6	0.402	452
N:CNVR:OR10H2:chr19:15833000:15840999::	chr19:15,833,000-15,840,999 (8Mb, OR10H2)	CNVR	19	15833000	15840999	N:GEXP:CALR:chr19:13049414:13055304:+:	CALR	GEXP	19	13049414	13055304	2777696	10.1	18.4	0.361	565
N:GEXP:CALR:chr19:13049414:13055304:+:	CALR	GEXP	19	13049414	13055304	N:GEXP:PACSIN1:chr6:34433853:34504039:+:	PACSIN1	GEXP	6	34433853	34504039	500000000	10.3	18.3	0.357	574
N:CNVR:19p13.2:chr19:12183000:12537999::	chr19:12,183,000-12,537,999 (355Mb, 19p13.2)	CNVR	19	12183000	12537999	N:GEXP:CALR:chr19:13049414:13055304:+:	CALR	GEXP	19	13049414	13055304	511415	9.8	18.1	0.358	565
N:CNVR:19p13.2:chr19:12538000:12538999::	chr19:12,538,000-12,538,999 (100kb, 19p13.2)	CNVR	19	12538000	12538999	N:GEXP:CALR:chr19:13049414:13055304:+:	CALR	GEXP	19	13049414	13055304	510415	9.5	17.8	0.355	565
N:CNVR:NOTCH3:chr19:15295000:15295999::	chr19:15,295,000-15,295,999 (100kb, NOTCH3)	CNVR	19	15295000	15295999	N:GEXP:CALR:chr19:13049414:13055304:+:	CALR	GEXP	19	13049414	13055304	2239696	9.4	17.7	0.36	544
N:CNVR:NOTCH3:chr19:15294000:15294999::	chr19:15,294,000-15,294,999 (100kb, NOTCH3)	CNVR	19	15294000	15294999	N:GEXP:CALR:chr19:13049414:13055304:+:	CALR	GEXP	19	13049414	13055304	2238696	9.3	17.6	0.353	565
N:CNVR:CYP4F12:chr19:15790000:15791999::	chr19:15,790,000-15,791,999 (2Mb, CYP4F12)	CNVR	19	15790000	15791999	N:GEXP:CALR:chr19:13049414:13055304:+:	CALR	GEXP	19	13049414	13055304	2734696	9.2	17.5	0.352	565
N:CNVR:19p13.2:chr19:11923000:12164999::	chr19:11,923,000-12,164,999 (242Mb, 19p13.2)	CNVR	19	11923000	12164999	N:GEXP:CALR:chr19:13049414:13055304:+:	CALR	GEXP	19	13049414	13055304	884415	8.7	17	0.347	565
N:CNVR:ZNF490:chr19:12699000:12699999::	chr19:12,699,000-12,699,999 (100kb, ZNF490)	CNVR	19	12699000	12699999	N:GEXP:CALR:chr19:13049414:13055304:+:	CALR	GEXP	19	13049414	13055304	349415	8.8	17	0.38	465
N:CNVR:19p13.2:chr19:11870000:11870999::	chr19:11,870,000-11,870,999 (100kb, 19p13.2)	CNVR	19	11870000	11870999	N:GEXP:CALR:chr19:13049414:13055304:+:	CALR	GEXP	19	13049414	13055304	1178415	8.6	16.9	0.346	565
N:CNVR:19p13.1:chr19:16000000:16679999::	chr19:16,000,000-16,679,999 (680Mb, 19p13.1)	CNVR	19	16000000	16679999	N:GEXP:CALR:chr19:13049414:13055304:+:	CALR	GEXP	19	13049414	13055304	2944696	8.5	16.8	0.345	565
C:CNVR:19p13.12:chr19:15367075:15383515::Gistic_ROI_d_amp	19p13.12 Amplification (Gistic, discrete)	CNVR	19	15367075	15383515	N:GEXP:CALR:chr19:13049414:13055304:+:	CALR	GEXP	19	13049414	13055304	2311771	10.7	16.7		559
N:CNVR:19p13.2:chr19:11871000:11922999::	chr19:11,871,000-11,922,999 (52Mb, 19p13.2)	CNVR	19	11871000	11922999	N:GEXP:CALR:chr19:13049414:13055304:+:	CALR	GEXP	19	13049414	13055304	1126415	8.4	16.7	0.344	565
N:CNVR:19p13.2:chr19:12165000:12182999::	chr19:12,165,000-12,182,999 (18Mb, 19p13.2)	CNVR	19	12165000	12182999	N:GEXP:CALR:chr19:13049414:13055304:+:	CALR	GEXP	19	13049414	13055304	866415	7.9	16.2	0.338	565
N:CNVR:19p13.2:chr19:11243000:11869999::	chr19:11,243,000-11,869,999 (627Mb, 19p13.2)	CNVR	19	11243000	11869999	N:GEXP:CALR:chr19:13049414:13055304:+:	CALR	GEXP	19	13049414	13055304	1179415	7.5	15.8	0.335	565
N:CNVR:19p13.11:chr19:16737000:17086999::	chr19:16,737,000-17,086,999 (350Mb, 19p13.11)	CNVR	19	16737000	17086999	N:GEXP:CALR:chr19:13049414:13055304:+:	CALR	GEXP	19	13049414	13055304	3681696	7.5	15.8	0.334	565
N:CNVR:19p13.12:chr19:15045000:15049999::	chr19:15,045,000-15,049,999 (5Mb, 19p13.12)	CNVR	19	15045000	15049999	N:GEXP:CALR:chr19:13049414:13055304:+:	CALR	GEXP	19	13049414	13055304	1989696	7.3	15.5	0.332	565
N:CNVR:19p13.11:chr19:16680000:16736999::	chr19:16,680,000-16,736,999 (57Mb, 19p13.11)	CNVR	19	16680000	16736999	N:GEXP:CALR:chr19:13049414:13055304:+:	CALR	GEXP	19	13049414	13055304	3624696	6.2	14.4	0.319	565
N:CNVR:LDLR:chr19:11242000:11242999::	chr19:11,242,000-11,242,999 (100kb, LDLR)	CNVR	19	11242000	11242999	N:GEXP:CALR:chr19:13049414:13055304:+:	CALR	GEXP	19	13049414	13055304	1806415	5.1	13.3	0.307	565
N:CNVR:SMARCA4:chr19:11170000:11194999::	chr19:11,170,000-11,194,999 (25Mb, SMARCA4)	CNVR	19	11170000	11194999	N:GEXP:CALR:chr19:13049414:13055304:+:	CALR	GEXP	19	13049414	13055304	1854415	4.8	13.1	0.304	565
N:CNVR:19p13.12:chr19:15824000:15824999::	chr19:15,824,000-15,824,999 (100kb, 19p13.12)	CNVR	19	15824000	15824999	N:GEXP:CALR:chr19:13049414:13055304:+:	CALR	GEXP	19	13049414	13055304	2768696	4.8	13.1	0.304	565
N:CNVR:LDLR:chr19:11237000:11241999::	chr19:11,237,000-11,241,999 (5Mb, LDLR)	CNVR	19	11237000	11241999	N:GEXP:CALR:chr19:13049414:13055304:+:	CALR	GEXP	19	13049414	13055304	1807415	4.6	12.9	0.301	565
N:GEXP:CALR:chr19:13049414:13055304:+:	CALR	GEXP	19	13049414	13055304	N:METH:CEACAM19:chr19:45174681:::cg23147597	CEACAM19 cg23147597	METH	19	45174681		32119377	4.4	12.8	-0.298	573
N:CNVR:LDLR:chr19:11195000:11236999::	chr19:11,195,000-11,236,999 (42Mb, LDLR)	CNVR	19	11195000	11236999	N:GEXP:CALR:chr19:13049414:13055304:+:	CALR	GEXP	19	13049414	13055304	1812415	4.4	12.7	0.299	565
N:GEXP:CALR:chr19:13049414:13055304:+:	CALR	GEXP	19	13049414	13055304	N:METH:C9orf41:chr9:77644250:::cg18168989	C9orf41 cg18168989	METH	9	77644250		500000000	4.2	12.5	-0.295	573
N:CNVR:19p13.11:chr19:17087000:19834999::	chr19:17,087,000-19,834,999 (3bp, 19p13.11)	CNVR	19	17087000	19834999	N:GEXP:CALR:chr19:13049414:13055304:+:	CALR	GEXP	19	13049414	13055304	4031696	3.9	12.1	0.292	565
N:CNVR:19p13.2:chr19:9279000:11167999::	chr19:9,279,000-11,167,999 (2bp, 19p13.2)	CNVR	19	9279000	11167999	N:GEXP:CALR:chr19:13049414:13055304:+:	CALR	GEXP	19	13049414	13055304	1881415	3.4	11.7	0.286	565
N:GEXP:CALR:chr19:13049414:13055304:+:	CALR	GEXP	19	13049414	13055304	N:METH:FKBP9:chr7:32996145:::cg17786776	FKBP9 cg17786776	METH	7	32996145		500000000	2.4	10.8	-0.275	560
N:GEXP:CALR:chr19:13049414:13055304:+:	CALR	GEXP	19	13049414	13055304	N:METH:C1orf59:chr1:109204325:::cg00328227	C1orf59 cg00328227	METH	1	109204325		500000000	1.5	9.9	-0.26	573
N:GEXP:CALR:chr19:13049414:13055304:+:	CALR	GEXP	19	13049414	13055304	N:METH:CST7:chr20:24930099:::cg09971811	CST7 cg09971811	METH	20	24930099		500000000	1.5	9.8	-0.259	573
N:GEXP:CALR:chr19:13049414:13055304:+:	CALR	GEXP	19	13049414	13055304	N:METH:IFNGR2:chr21:34774627:::cg17356733	IFNGR2 cg17356733	METH	21	34774627		500000000	1.2	9.6	-0.256	573
N:GEXP:CALR:chr19:13049414:13055304:+:	CALR	GEXP	19	13049414	13055304	N:METH:STXBP2:chr19:7701212:::cg21541083	STXBP2 cg21541083	METH	19	7701212		5348202	1.2	9.5	-0.255	571
N:GEXP:CALR:chr19:13049414:13055304:+:	CALR	GEXP	19	13049414	13055304	N:METH:GLRX2:chr1:193075191:::cg15361231	GLRX2 cg15361231	METH	1	193075191		500000000	0.7	9.1	-0.251	561
N:GEXP:CALR:chr19:13049414:13055304:+:	CALR	GEXP	19	13049414	13055304	N:METH:ADA:chr20:43279793:::cg20622019	ADA cg20622019	METH	20	43279793		500000000	0.8	9.1	-0.249	573
N:GEXP:CALR:chr19:13049414:13055304:+:	CALR	GEXP	19	13049414	13055304	N:MIRN:HSA-MIR-1307:chr10:105154010:105154158:+:	HSA-MIR-1307	MIRN	10	105154010	105154158	500000000	0	6.5	0.226	476
N:GEXP:CALR:chr19:13049414:13055304:+:	CALR	GEXP	19	13049414	13055304	N:MIRN:HSA-MIR-23B:chr9:97847490:97847586:+:	HSA-MIR-23B	MIRN	9	97847490	97847586	500000000	0	6	-0.216	476
Table14.Prostate Cancer
id_a	pretty_label_a	datatype_a	chr_a	start_a	end_a	id_b	pretty_label_b	datatype_b	chr_b	start_b	end_b	link_distance	adj_logged_pvalue	logged_pvalue	correlation	num_nonna
N:GEXP:CALR:chr19:13049414:13055304:+:811	CALR	GEXP	19	13049414	13055304	N:GEXP:PDIA3:chr15:44038590:44064804:+:2923	PDIA3	GEXP	15	44038590	44064804	500000000	59	67.2	0.77	333
N:GEXP:CALR:chr19:13049414:13055304:+:811	CALR	GEXP	19	13049414	13055304	N:GEXP:P4HB:chr17:79801034:79818544:-:5034	P4HB	GEXP	17	79801034	79818544	500000000	57.3	65.4	0.77	333
N:GEXP:CALR:chr19:13049414:13055304:+:811	CALR	GEXP	19	13049414	13055304	N:GEXP:PDIA3P:chr1:146649430:146651528:+:171423	PDIA3P	GEXP	1	146649430	146651528	500000000	49	57.1	0.74	333
N:GEXP:CALR:chr19:13049414:13055304:+:811	CALR	GEXP	19	13049414	13055304	N:GEXP:PPIB:chr15:64448014:64455354:-:5479	PPIB	GEXP	15	64448014	64455354	500000000	46.4	54.5	0.72	333
N:GEXP:C19orf10:chr19:4657557:4670415:-:56005	C19orf10	GEXP	19	4657557	4670415	N:GEXP:CALR:chr19:13049414:13055304:+:811	CALR	GEXP	19	13049414	13055304	8378999	43	51.1	0.71	333
N:GEXP:ATP6AP1:chrX:153656978:153664862:+:537	ATP6AP1	GEXP	X	153656978	153664862	N:GEXP:CALR:chr19:13049414:13055304:+:811	CALR	GEXP	19	13049414	13055304	500000000	42.4	50.5	0.7	333
N:GEXP:CALR:chr19:13049414:13055304:+:811	CALR	GEXP	19	13049414	13055304	N:GEXP:RPN1:chr3:128338813:128399918:-:6184	RPN1	GEXP	3	128338813	128399918	500000000	42.3	50.4	0.7	333
N:GEXP:CALR:chr19:13049414:13055304:+:811	CALR	GEXP	19	13049414	13055304	N:GEXP:DDOST:chr1:20978260:20988037:-:1650	DDOST	GEXP	1	20978260	20988037	500000000	41.7	49.8	0.7	333
N:GEXP:CALR:chr19:13049414:13055304:+:811	CALR	GEXP	19	13049414	13055304	N:GEXP:TM9SF1:chr14:24657925:24685276:-:10548	TM9SF1	GEXP	14	24657925	24685276	500000000	41.6	49.7	0.7	333
N:GEXP:CALR:chr19:13049414:13055304:+:811	CALR	GEXP	19	13049414	13055304	N:GEXP:MANF:chr3:51422692:51426828:+:7873	MANF	GEXP	3	51422692	51426828	500000000	40.1	48.2	0.69	333
N:GEXP:CALR:chr19:13049414:13055304:+:811	CALR	GEXP	19	13049414	13055304	N:GEXP:PDIA6:chr2:10923517:10978103:-:10130	PDIA6	GEXP	2	10923517	10978103	500000000	39.9	48.1	0.69	333
N:GEXP:CALR:chr19:13049414:13055304:+:811	CALR	GEXP	19	13049414	13055304	N:GEXP:HM13:chr20:30102241:30157370:+:81502	HM13	GEXP	20	30102241	30157370	500000000	39.4	47.5	0.69	333
N:GEXP:CALR:chr19:13049414:13055304:+:811	CALR	GEXP	19	13049414	13055304	N:GEXP:PDIA4:chr7:148700154:148725782:-:9601	PDIA4	GEXP	7	148700154	148725782	500000000	38.4	46.5	0.68	333
N:GEXP:CALR:chr19:13049414:13055304:+:811	CALR	GEXP	19	13049414	13055304	N:GEXP:RPN2:chr20:35807456:35870025:+:6185	RPN2	GEXP	20	35807456	35870025	500000000	37.6	45.8	0.68	333
N:GEXP:CALR:chr19:13049414:13055304:+:811	CALR	GEXP	19	13049414	13055304	N:GEXP:CLPTM1:chr19:45457842:45496604:+:1209	CLPTM1	GEXP	19	45457842	45496604	32402538	36.3	44.5	0.67	333
N:GEXP:CALR:chr19:13049414:13055304:+:811	CALR	GEXP	19	13049414	13055304	N:GEXP:TMED9:chr5:177019213:177023099:+:54732	TMED9	GEXP	5	177019213	177023099	500000000	35.6	43.8	0.67	333
N:GEXP:CALR:chr19:13049414:13055304:+:811	CALR	GEXP	19	13049414	13055304	N:GEXP:LMAN2:chr5:176758563:176778885:-:10960	LMAN2	GEXP	5	176758563	176778885	500000000	33.3	41.4	0.65	333
N:GEXP:CALR:chr19:13049414:13055304:+:811	CALR	GEXP	19	13049414	13055304	N:GEXP:SSR4:chrX:153059630:153063967:+:6748	SSR4	GEXP	X	153059630	153063967	500000000	33	41.1	0.65	333
N:GEXP:CALR:chr19:13049414:13055304:+:811	CALR	GEXP	19	13049414	13055304	N:GEXP:HSPA5:chr9:127997127:128003666:-:3309	HSPA5	GEXP	9	127997127	128003666	500000000	32.6	40.7	0.65	333
N:GEXP:CALR:chr19:13049414:13055304:+:811	CALR	GEXP	19	13049414	13055304	N:GEXP:SLC39A7:chr6:33168603:33172214:+:7922	SLC39A7	GEXP	6	33168603	33172214	500000000	32.4	40.5	0.65	333
N:GEXP:CALR:chr19:13049414:13055304:+:811	CALR	GEXP	19	13049414	13055304	N:GEXP:TMEM214:chr2:27255774:27264565:+:54867	TMEM214	GEXP	2	27255774	27264565	500000000	32.1	40.2	0.65	333
N:GEXP:CALR:chr19:13049414:13055304:+:811	CALR	GEXP	19	13049414	13055304	N:GEXP:SYVN1:chr11:64894751:64902003:-:84447	SYVN1	GEXP	11	64894751	64902003	500000000	31.4	39.5	0.64	333
N:GEXP:CALR:chr19:13049414:13055304:+:811	CALR	GEXP	19	13049414	13055304	N:GEXP:SEC61A1:chr3:127771212:127790526:+:29927	SEC61A1	GEXP	3	127771212	127790526	500000000	31.2	39.3	0.64	333
N:GEXP:CALR:chr19:13049414:13055304:+:811	CALR	GEXP	19	13049414	13055304	N:GEXP:CRELD2:chr22:50312283:50321186:+:79174	CRELD2	GEXP	22	50312283	50321186	500000000	30.8	38.9	0.64	333
N:GEXP:CALR:chr19:13049414:13055304:+:811	CALR	GEXP	19	13049414	13055304	N:GEXP:DPAGT1:chr11:118967213:118972852:-:1798	DPAGT1	GEXP	11	118967213	118972852	500000000	30.6	38.7	0.64	333
N:GEXP:CALR:chr19:13049414:13055304:+:811	CALR	GEXP	19	13049414	13055304	N:GEXP:COPG1:chr3:128968453:128996616:+:22820	COPG1	GEXP	3	128968453	128996616	500000000	30.2	38.4	0.64	333
N:GEXP:CALR:chr19:13049414:13055304:+:811	CALR	GEXP	19	13049414	13055304	N:GEXP:HSP90B1:chr12:104324189:104341703:+:7184	HSP90B1	GEXP	12	104324189	104341703	500000000	28.9	37	0.63	333
N:GEXP:CALR:chr19:13049414:13055304:+:811	CALR	GEXP	19	13049414	13055304	N:GEXP:PLOD1:chr1:11994724:12035599:+:5351	PLOD1	GEXP	1	11994724	12035599	500000000	28.7	36.8	0.63	333
N:GEXP:CALR:chr19:13049414:13055304:+:811	CALR	GEXP	19	13049414	13055304	N:GEXP:HYOU1:chr11:118914896:118927925:-:10525	HYOU1	GEXP	11	118914896	118927925	500000000	27.9	36	0.62	333
N:GEXP:C19orf63:chr19:50979657:50986608:+:284361	C19orf63	GEXP	19	50979657	50986608	N:GEXP:CALR:chr19:13049414:13055304:+:811	CALR	GEXP	19	13049414	13055304	37924353	27.7	35.8	0.62	333
N:GEXP:CALR:chr19:13049414:13055304:+:811	CALR	GEXP	19	13049414	13055304	N:GEXP:EDEM2:chr20:33703160:33865928:-:55741	EDEM2	GEXP	20	33703160	33865928	500000000	26.8	34.9	0.61	333
N:GEXP:CALR:chr19:13049414:13055304:+:811	CALR	GEXP	19	13049414	13055304	N:GEXP:LSR:chr19:35739559:35758867:+:51599	LSR	GEXP	19	35739559	35758867	22684255	26.5	34.7	0.61	333
N:GEXP:CALR:chr19:13049414:13055304:+:811	CALR	GEXP	19	13049414	13055304	N:GEXP:LRRC59:chr17:48458594:48474914:-:55379	LRRC59	GEXP	17	48458594	48474914	500000000	26.6	34.7	0.61	333
N:GEXP:CALR:chr19:13049414:13055304:+:811	CALR	GEXP	19	13049414	13055304	N:GEXP:SDF4:chr1:1152288:1167447:-:51150	SDF4	GEXP	1	1152288	1167447	500000000	26.5	34.6	0.61	333
N:GEXP:CALR:chr19:13049414:13055304:+:811	CALR	GEXP	19	13049414	13055304	N:GEXP:SYNGR2:chr17:76164671:76169009:+:9144	SYNGR2	GEXP	17	76164671	76169009	500000000	26.1	34.2	0.61	333
N:GEXP:CALR:chr19:13049414:13055304:+:811	CALR	GEXP	19	13049414	13055304	N:GEXP:PRDX4:chrX:23685645:23704514:+:10549	PRDX4	GEXP	X	23685645	23704514	500000000	26	34.1	0.61	333
N:GEXP:CALR:chr19:13049414:13055304:+:811	CALR	GEXP	19	13049414	13055304	N:GEXP:TSPAN1:chr1:46640749:46651634:+:10103	TSPAN1	GEXP	1	46640749	46651634	500000000	25.3	33.4	0.6	333
N:GEXP:CALR:chr19:13049414:13055304:+:811	CALR	GEXP	19	13049414	13055304	N:GEXP:OS9:chr12:58087738:58115340:+:10956	OS9	GEXP	12	58087738	58115340	500000000	25.3	33.4	0.6	333
N:GEXP:CALR:chr19:13049414:13055304:+:811	CALR	GEXP	19	13049414	13055304	N:GEXP:RRBP1:chr20:17594323:17662928:-:6238	RRBP1	GEXP	20	17594323	17662928	500000000	25.2	33.3	0.6	333
N:GEXP:CALR:chr19:13049414:13055304:+:811	CALR	GEXP	19	13049414	13055304	B:SAMP:episil_KLHL13:::::	Episil KLHL13	SAMP				500000000	4.5	11.5	0.38	333
N:GEXP:CALR:chr19:13049414:13055304:+:811	CALR	GEXP	19	13049414	13055304	N:SAMP:AR_score:::::	AR score	SAMP				500000000	3.8	9.7	0.34	333
N:GEXP:CALR:chr19:13049414:13055304:+:811	CALR	GEXP	19	13049414	13055304	N:MIRN:hsa-miR-27b-5p:chr9:97847727:97847823:+:MIMAT0004588	hsa-miR-27b-5p	MIRN	9	97847727	97847823	500000000	1.1	8.3	-0.32	330
N:GEXP:CALR:chr19:13049414:13055304:+:811	CALR	GEXP	19	13049414	13055304	N:MIRN:hsa-miR-375:chr2:219866367:219866430:+:MIMAT0000728	hsa-miR-375	MIRN	2	219866367	219866430	500000000	0.6	7.8	0.3	330
N:GEXP:CALR:chr19:13049414:13055304:+:811	CALR	GEXP	19	13049414	13055304	B:SAMP:I(C1,C3|mRNA_cluster):::::	Gene Expression Cluster: 1 vs 3	SAMP				500000000	0.7	7.7	0.37	228
N:GEXP:CALR:chr19:13049414:13055304:+:811	CALR	GEXP	19	13049414	13055304	B:SAMP:episil_KLF8:::::	Episil KLF8	SAMP				500000000	0.8	7.7	0.31	333
N:GEXP:CALR:chr19:13049414:13055304:+:811	CALR	GEXP	19	13049414	13055304	N:SAMP:DeMix_purity:::::	DeMix purity	SAMP				500000000	1.3	7.3	0.29	333
N:GEXP:CALR:chr19:13049414:13055304:+:811	CALR	GEXP	19	13049414	13055304	B:SAMP:episil_COL4A6:::::	Episil COL4A6	SAMP				500000000	0.4	7.3	0.3	333
N:GEXP:CALR:chr19:13049414:13055304:+:811	CALR	GEXP	19	13049414	13055304	N:MIRN:hsa-miR-452-5p:chrX:151128100:151128184:+:MIMAT0001635	hsa-miR-452-5p	MIRN	X	151128100	151128184	500000000	0	7.2	-0.29	330
N:GEXP:CALR:chr19:13049414:13055304:+:811	CALR	GEXP	19	13049414	13055304	B:SAMP:episil_FAM3B:::::	Episil FAM3B	SAMP				500000000	0.3	7.2	-0.3	333
N:GEXP:CALR:chr19:13049414:13055304:+:811	CALR	GEXP	19	13049414	13055304	C:SAMP:mRNA_cluster:::::	Gene Expression Cluster	SAMP				500000000	0.6	6.5	0	333
N:GEXP:CALR:chr19:13049414:13055304:+:811	CALR	GEXP	19	13049414	13055304	N:MIRN:hsa-miR-130b-5p:chr22:22007593:22007674:+:MIMAT0004680	hsa-miR-130b-5p	MIRN	22	22007593	22007674	500000000	0	6.3	0.27	330
N:GEXP:CALR:chr19:13049414:13055304:+:811	CALR	GEXP	19	13049414	13055304	B:SAMP:I(C3|mRNA_cluster):::::	Gene Expression Cluster: 3	SAMP				500000000	0	6	-0.27	333
Table15.Thyroid Cancer
id_a	pretty_label_a	datatype_a	chr_a	start_a	end_a	id_b	pretty_label_b	datatype_b	chr_b	start_b	end_b	link_distance	adj_logged_pvalue	logged_pvalue	correlation	num_nonna
N:GEXP:CALR:chr19:13049392:13055303:+:811	CALR	GEXP	19	13049392	13055303	N:GEXP:PDIA3:chr15:44038590:44065477:+:2923	PDIA3	GEXP	15	44038590	44065477	500000000	152.9	161	0.89	482
N:GEXP:CALR:chr19:13049392:13055303:+:811	CALR	GEXP	19	13049392	13055303	N:GEXP:MANF:chr3:51422478:51426828:+:7873	MANF	GEXP	3	51422478	51426828	500000000	125.7	133.8	0.85	482
N:GEXP:CALR:chr19:13049392:13055303:+:811	CALR	GEXP	19	13049392	13055303	N:GEXP:HSP90B1:chr12:104323885:104347423:+:7184	HSP90B1	GEXP	12	104323885	104347423	500000000	123.3	131.3	0.84	482
N:GEXP:CALR:chr19:13049392:13055303:+:811	CALR	GEXP	19	13049392	13055303	N:GEXP:HSPA5:chr9:127997132:128003609:-:3309	HSPA5	GEXP	9	127997132	128003609	500000000	115.9	123.9	0.83	482
N:GEXP:CALR:chr19:13049392:13055303:+:811	CALR	GEXP	19	13049392	13055303	N:GEXP:SDF2L1:chr22:21996550:21998587:+:23753	SDF2L1	GEXP	22	21996550	21998587	500000000	109.7	117.7	0.82	482
N:GEXP:CALR:chr19:13049392:13055303:+:811	CALR	GEXP	19	13049392	13055303	N:GEXP:CYB561:chr17:61509665:61523739:-:1534	CYB561	GEXP	17	61509665	61523739	500000000	107.5	115.6	0.82	482
N:GEXP:CALR:chr19:13049392:13055303:+:811	CALR	GEXP	19	13049392	13055303	N:GEXP:PDIA3P:chr1:146649692:146651206:+:171423	PDIA3P	GEXP	1	146649692	146651206	500000000	106.9	115	0.81	482
N:GEXP:CALR:chr19:13049392:13055303:+:811	CALR	GEXP	19	13049392	13055303	N:GEXP:DNAJB11:chr3:186285192:186315061:+:51726	DNAJB11	GEXP	3	186285192	186315061	500000000	99.6	107.7	0.8	482
N:GEXP:CALR:chr19:13049392:13055303:+:811	CALR	GEXP	19	13049392	13055303	N:GEXP:SLC35B1:chr17:47778305:47786376:-:10237	SLC35B1	GEXP	17	47778305	47786376	500000000	99.2	107.2	0.8	482
N:GEXP:CALR:chr19:13049392:13055303:+:811	CALR	GEXP	19	13049392	13055303	N:GEXP:CRELD2:chr22:50311815:50321188:+:79174	CRELD2	GEXP	22	50311815	50321188	500000000	98.1	106.2	0.8	482
N:GEXP:CALR:chr19:13049392:13055303:+:811	CALR	GEXP	19	13049392	13055303	N:GEXP:PDIA4:chr7:148700154:148725733:-:9601	PDIA4	GEXP	7	148700154	148725733	500000000	95.7	103.8	0.79	482
N:GEXP:CALR:chr19:13049392:13055303:+:811	CALR	GEXP	19	13049392	13055303	N:GEXP:CRELD1:chr3:9975506:9987097:+:78987	CRELD1	GEXP	3	9975506	9987097	500000000	94.7	102.7	0.79	482
N:GEXP:CALR:chr19:13049392:13055303:+:811	CALR	GEXP	19	13049392	13055303	N:GEXP:PPIB:chr15:64448011:64455404:-:5479	PPIB	GEXP	15	64448011	64455404	500000000	90.6	98.7	0.78	482
N:GEXP:CALR:chr19:13049392:13055303:+:811	CALR	GEXP	19	13049392	13055303	N:GEXP:RPN1:chr3:128338817:128399918:-:6184	RPN1	GEXP	3	128338817	128399918	500000000	82.4	90.5	0.76	482
N:GEXP:CALR:chr19:13049392:13055303:+:811	CALR	GEXP	19	13049392	13055303	N:GEXP:ERP44:chr9:102741461:102861322:-:23071	ERP44	GEXP	9	102741461	102861322	500000000	81	89.1	0.75	482
N:GEXP:CALR:chr19:13049392:13055303:+:811	CALR	GEXP	19	13049392	13055303	N:GEXP:NUCB2:chr11:17229700:17371521:+:4925	NUCB2	GEXP	11	17229700	17371521	500000000	78.5	86.6	0.75	482
N:GEXP:CALR:chr19:13049392:13055303:+:811	CALR	GEXP	19	13049392	13055303	N:GEXP:PROS1:chr3:93591881:93692910:-:5627	PROS1	GEXP	3	93591881	93692910	500000000	76.3	84.4	-0.74	482
N:GEXP:CALR:chr19:13049392:13055303:+:811	CALR	GEXP	19	13049392	13055303	N:GEXP:MLEC:chr12:121124672:121139667:+:9761	MLEC	GEXP	12	121124672	121139667	500000000	75.6	83.7	0.74	482
N:GEXP:CALR:chr19:13049392:13055303:+:811	CALR	GEXP	19	13049392	13055303	N:GEXP:SLC34A2:chr4:25656923:25680370:+:10568	SLC34A2	GEXP	4	25656923	25680370	500000000	73.9	82	-0.73	482
N:GEXP:CALR:chr19:13049392:13055303:+:811	CALR	GEXP	19	13049392	13055303	N:GEXP:FN1:chr2:216225163:216300895:-:2335	FN1	GEXP	2	216225163	216300895	500000000	73.3	81.3	-0.73	482
N:GEXP:CALR:chr19:13049392:13055303:+:811	CALR	GEXP	19	13049392	13055303	N:GEXP:OAZ2:chr15:64979772:64995480:-:4947	OAZ2	GEXP	15	64979772	64995480	500000000	72.8	80.8	0.73	482
N:GEXP:CALR:chr19:13049392:13055303:+:811	CALR	GEXP	19	13049392	13055303	N:GEXP:PDIA6:chr2:10923517:10978103:-:10130	PDIA6	GEXP	2	10923517	10978103	500000000	72.5	80.6	0.73	482
N:GEXP:CALR:chr19:13049392:13055303:+:811	CALR	GEXP	19	13049392	13055303	N:GEXP:NPC1:chr18:21086148:21166862:-:4864	NPC1	GEXP	18	21086148	21166862	500000000	71.9	80	-0.73	482
N:GEXP:CALR:chr19:13049392:13055303:+:811	CALR	GEXP	19	13049392	13055303	N:GEXP:PGF:chr14:75408537:75422487:-:5228	PGF	GEXP	14	75408537	75422487	500000000	70.9	78.9	0.72	482
N:GEXP:C16orf89:chr16:5094123:5116111:-:146556	C16orf89	GEXP	16	5094123	5116111	N:GEXP:CALR:chr19:13049392:13055303:+:811	CALR	GEXP	19	13049392	13055303	500000000	70.8	78.9	0.72	482
N:GEXP:CALR:chr19:13049392:13055303:+:811	CALR	GEXP	19	13049392	13055303	N:GEXP:TCF7L1:chr2:85360533:85537511:+:83439	TCF7L1	GEXP	2	85360533	85537511	500000000	68.9	77	0.72	482
N:GEXP:CALR:chr19:13049392:13055303:+:811	CALR	GEXP	19	13049392	13055303	N:GEXP:DSC2:chr18:28645940:28682378:-:1824	DSC2	GEXP	18	28645940	28682378	500000000	68.7	76.7	-0.72	482
N:GEXP:CALR:chr19:13049392:13055303:+:811	CALR	GEXP	19	13049392	13055303	N:GEXP:ELMO1:chr7:36893961:37488852:-:9844	ELMO1	GEXP	7	36893961	37488852	500000000	67.8	75.8	0.71	482
N:GEXP:CALR:chr19:13049392:13055303:+:811	CALR	GEXP	19	13049392	13055303	N:GEXP:HYOU1:chr11:118914900:118927913:-:10525	HYOU1	GEXP	11	118914900	118927913	500000000	67.1	75.1	0.71	482
N:GEXP:CALR:chr19:13049392:13055303:+:811	CALR	GEXP	19	13049392	13055303	N:GEXP:KCNAB1:chr3:155755490:156256545:+:7881	KCNAB1	GEXP	3	155755490	156256545	500000000	66.9	75	0.71	482
N:GEXP:CALR:chr19:13049392:13055303:+:811	CALR	GEXP	19	13049392	13055303	N:GEXP:PLRG1:chr4:155456158:155471587:-:5356	PLRG1	GEXP	4	155456158	155471587	500000000	66.8	74.9	-0.71	482
N:GEXP:CALR:chr19:13049392:13055303:+:811	CALR	GEXP	19	13049392	13055303	N:GEXP:DUOXA2:chr15:45406519:45410619:+:405753	DUOXA2	GEXP	15	45406519	45410619	500000000	66.6	74.7	0.71	482
N:GEXP:CALR:chr19:13049392:13055303:+:811	CALR	GEXP	19	13049392	13055303	N:GEXP:MET:chr7:116312444:116438440:+:4233	MET	GEXP	7	116312444	116438440	500000000	66.4	74.4	-0.71	482
N:GEXP:CALR:chr19:13049392:13055303:+:811	CALR	GEXP	19	13049392	13055303	N:GEXP:OSGIN2:chr8:90914087:90940116:+:734	OSGIN2	GEXP	8	90914087	90940116	500000000	65.8	73.8	-0.71	482
N:GEXP:CALR:chr19:13049392:13055303:+:811	CALR	GEXP	19	13049392	13055303	N:GEXP:P4HB:chr17:79801035:79818570:-:5034	P4HB	GEXP	17	79801035	79818570	500000000	65.6	73.7	0.71	482
N:GEXP:CALR:chr19:13049392:13055303:+:811	CALR	GEXP	19	13049392	13055303	N:GEXP:SULT1A2:chr16:28603264:28608430:-:6799	SULT1A2	GEXP	16	28603264	28608430	500000000	65.5	73.5	0.71	482
N:GEXP:CALR:chr19:13049392:13055303:+:811	CALR	GEXP	19	13049392	13055303	N:GEXP:WBSCR17:chr7:70597155:71178585:+:64409	WBSCR17	GEXP	7	70597155	71178585	500000000	65.3	73.4	0.71	482
N:GEXP:CALR:chr19:13049392:13055303:+:811	CALR	GEXP	19	13049392	13055303	N:GEXP:SPTBN2:chr11:66452719:66496697:-:6712	SPTBN2	GEXP	11	66452719	66496697	500000000	65.3	73.4	-0.71	482
N:GEXP:CALR:chr19:13049392:13055303:+:811	CALR	GEXP	19	13049392	13055303	N:GEXP:CDK2AP2:chr11:67273968:67276120:-:10263	CDK2AP2	GEXP	11	67273968	67276120	500000000	64.6	72.6	0.7	482
N:GEXP:CALR:chr19:13049392:13055303:+:811	CALR	GEXP	19	13049392	13055303	N:GEXP:DEPDC1B:chr5:59892739:59996017:-:55789	DEPDC1B	GEXP	5	59892739	59996017	500000000	64.3	72.4	-0.7	482
N:GEXP:CALR:chr19:13049392:13055303:+:811	CALR	GEXP	19	13049392	13055303	N:GEXP:SLC25A42:chr19:19174808:19223697:+:284439	SLC25A42	GEXP	19	19174808	19223697	6119505	64	72.1	0.7	482
N:GEXP:CALR:chr19:13049392:13055303:+:811	CALR	GEXP	19	13049392	13055303	N:GEXP:DERL2:chr17:5374571:5390131:-:51009	DERL2	GEXP	17	5374571	5390131	500000000	64	72.1	0.7	482
N:GEXP:CALR:chr19:13049392:13055303:+:811	CALR	GEXP	19	13049392	13055303	N:GEXP:TTL:chr2:113239731:113299316:+:150465	TTL	GEXP	2	113239731	113299316	500000000	63.5	71.5	-0.7	482
N:GEXP:CALR:chr19:13049392:13055303:+:811	CALR	GEXP	19	13049392	13055303	N:GEXP:WNT4:chr1:22443798:22470462:-:54361	WNT4	GEXP	1	22443798	22470462	500000000	62	70.1	0.7	482
N:GEXP:AMOT:chrX:112017731:112084043:-:154796	AMOT	GEXP	X	112017731	112084043	N:GEXP:CALR:chr19:13049392:13055303:+:811	CALR	GEXP	19	13049392	13055303	500000000	61.9	69.9	-0.69	482
N:GEXP:CALR:chr19:13049392:13055303:+:811	CALR	GEXP	19	13049392	13055303	N:GEXP:DDOST:chr1:20978270:20988000:-:1650	DDOST	GEXP	1	20978270	20988000	500000000	61.6	69.7	0.69	482
N:GEXP:CALR:chr19:13049392:13055303:+:811	CALR	GEXP	19	13049392	13055303	N:GEXP:RDH11:chr14:68143518:68162531:-:51109	RDH11	GEXP	14	68143518	68162531	500000000	61.3	69.4	0.69	482
N:GEXP:CALR:chr19:13049392:13055303:+:811	CALR	GEXP	19	13049392	13055303	N:GEXP:PPL:chr16:4932508:5010742:-:5493	PPL	GEXP	16	4932508	5010742	500000000	61.3	69.4	-0.69	482
N:GEXP:CALR:chr19:13049392:13055303:+:811	CALR	GEXP	19	13049392	13055303	N:GEXP:MACC1:chr7:20174278:20257027:-:346389	MACC1	GEXP	7	20174278	20257027	500000000	61.3	69.4	-0.69	482
N:GEXP:BFSP1:chr20:17474550:17549865:-:631	BFSP1	GEXP	20	17474550	17549865	N:GEXP:CALR:chr19:13049392:13055303:+:811	CALR	GEXP	19	13049392	13055303	500000000	61.1	69.1	0.69	482
N:GEXP:CALR:chr19:13049392:13055303:+:811	CALR	GEXP	19	13049392	13055303	N:GEXP:RNF144A:chr2:7057523:7208417:+:9781	RNF144A	GEXP	2	7057523	7208417	500000000	60.7	68.8	-0.69	482
N:GEXP:CALR:chr19:13049392:13055303:+:811	CALR	GEXP	19	13049392	13055303	N:GEXP:TG:chr8:133879203:134147147:+:7038	TG	GEXP	8	133879203	134147147	500000000	60.6	68.7	0.69	482
N:GEXP:CALR:chr19:13049392:13055303:+:811	CALR	GEXP	19	13049392	13055303	N:GEXP:ERBB3:chr12:56473641:56497289:+:2065	ERBB3	GEXP	12	56473641	56497289	500000000	60.4	68.5	-0.69	482
N:GEXP:CALR:chr19:13049392:13055303:+:811	CALR	GEXP	19	13049392	13055303	N:GEXP:LOC100132354:chr6:43858765:43905944:+:100132354	LOC100132354	GEXP	6	43858765	43905944	500000000	60.3	68.4	0.69	482
N:GEXP:CALR:chr19:13049392:13055303:+:811	CALR	GEXP	19	13049392	13055303	N:GEXP:HMGXB4:chr22:35653445:35691800:+:10042	HMGXB4	GEXP	22	35653445	35691800	500000000	60.3	68.3	-0.69	482
N:GEXP:AHNAK2:chr14:105403581:105444694:-:113146	AHNAK2	GEXP	14	105403581	105444694	N:GEXP:CALR:chr19:13049392:13055303:+:811	CALR	GEXP	19	13049392	13055303	500000000	60.2	68.2	-0.69	482
N:GEXP:CALR:chr19:13049392:13055303:+:811	CALR	GEXP	19	13049392	13055303	N:GEXP:IDS:chrX:148558521:148615470:-:3423	IDS	GEXP	X	148558521	148615470	500000000	60	68.1	-0.69	482
N:GEXP:CALR:chr19:13049392:13055303:+:811	CALR	GEXP	19	13049392	13055303	N:GEXP:TH1L:chr20:57556311:57570188:+:51497	TH1L	GEXP	20	57556311	57570188	500000000	59.9	68	0.69	482
N:GEXP:CALR:chr19:13049392:13055303:+:811	CALR	GEXP	19	13049392	13055303	N:GEXP:CIB4:chr2:26804070:26864236:-:130106	CIB4	GEXP	2	26804070	26864236	500000000	59.7	67.7	0.69	482
N:GEXP:CALR:chr19:13049392:13055303:+:811	CALR	GEXP	19	13049392	13055303	N:GEXP:COPZ1:chr12:54694986:54745633:+:22818	COPZ1	GEXP	12	54694986	54745633	500000000	59.5	67.6	0.69	482
N:GEXP:CALR:chr19:13049392:13055303:+:811	CALR	GEXP	19	13049392	13055303	N:GEXP:KCNQ3:chr8:133133108:133493200:-:3786	KCNQ3	GEXP	8	133133108	133493200	500000000	59.1	67.2	-0.68	482
N:GEXP:CALR:chr19:13049392:13055303:+:811	CALR	GEXP	19	13049392	13055303	N:GEXP:FKBP2:chr11:64008475:64011604:+:2286	FKBP2	GEXP	11	64008475	64011604	500000000	59.1	67.2	0.68	482
N:GEXP:CALR:chr19:13049392:13055303:+:811	CALR	GEXP	19	13049392	13055303	N:GEXP:PYGM:chr11:64513861:64527769:-:5837	PYGM	GEXP	11	64513861	64527769	500000000	58.9	67	0.68	482
N:GEXP:CALR:chr19:13049392:13055303:+:811	CALR	GEXP	19	13049392	13055303	N:GEXP:PERP:chr6:138409642:138428648:-:64065	PERP	GEXP	6	138409642	138428648	500000000	58.5	66.6	-0.68	482
N:GEXP:ABCB6:chr2:220074490:220083712:-:10058	ABCB6	GEXP	2	220074490	220083712	N:GEXP:CALR:chr19:13049392:13055303:+:811	CALR	GEXP	19	13049392	13055303	500000000	58.5	66.6	0.68	482
N:GEXP:CALR:chr19:13049392:13055303:+:811	CALR	GEXP	19	13049392	13055303	N:GEXP:RAD18:chr3:8817088:9005457:-:56852	RAD18	GEXP	3	8817088	9005457	500000000	58.4	66.5	-0.68	482
N:GEXP:CALR:chr19:13049392:13055303:+:811	CALR	GEXP	19	13049392	13055303	N:GEXP:CAPSL:chr5:35904397:35938881:-:133690	CAPSL	GEXP	5	35904397	35938881	500000000	58.2	66.3	0.68	482
N:GEXP:CALR:chr19:13049392:13055303:+:811	CALR	GEXP	19	13049392	13055303	N:GEXP:TMEM117:chr12:44229770:44783545:+:84216	TMEM117	GEXP	12	44229770	44783545	500000000	58.1	66.2	-0.68	482
N:GEXP:CALR:chr19:13049392:13055303:+:811	CALR	GEXP	19	13049392	13055303	N:GEXP:STAM:chr10:17686124:17757913:+:8027	STAM	GEXP	10	17686124	17757913	500000000	58.1	66.2	-0.68	482
N:GEXP:CALR:chr19:13049392:13055303:+:811	CALR	GEXP	19	13049392	13055303	N:GEXP:TMEM88:chr17:7758383:7759417:+:92162	TMEM88	GEXP	17	7758383	7759417	500000000	57.8	65.9	0.68	482
N:GEXP:CALR:chr19:13049392:13055303:+:811	CALR	GEXP	19	13049392	13055303	N:GEXP:GNA14:chr9:80037995:80263223:-:9630	GNA14	GEXP	9	80037995	80263223	500000000	57.8	65.8	0.68	482
N:GEXP:CALR:chr19:13049392:13055303:+:811	CALR	GEXP	19	13049392	13055303	N:GEXP:EBF4:chr20:2673524:2740753:+:57593	EBF4	GEXP	20	2673524	2740753	500000000	57.7	65.7	0.68	482
N:GEXP:ADSS:chr1:244571796:244615436:-:159	ADSS	GEXP	1	244571796	244615436	N:GEXP:CALR:chr19:13049392:13055303:+:811	CALR	GEXP	19	13049392	13055303	500000000	57.5	65.6	-0.68	482
N:GEXP:CALR:chr19:13049392:13055303:+:811	CALR	GEXP	19	13049392	13055303	N:GEXP:LYST:chr1:235824341:236046940:-:1130	LYST	GEXP	1	235824341	236046940	500000000	57.5	65.5	-0.68	482
N:GEXP:CALR:chr19:13049392:13055303:+:811	CALR	GEXP	19	13049392	13055303	N:GEXP:TPO:chr2:1377995:1547483:+:7173	TPO	GEXP	2	1377995	1547483	500000000	57.4	65.5	0.68	482
N:GEXP:BTBD11:chr12:107712190:108053419:+:121551	BTBD11	GEXP	12	107712190	108053419	N:GEXP:CALR:chr19:13049392:13055303:+:811	CALR	GEXP	19	13049392	13055303	500000000	57.2	65.3	0.68	482
N:GEXP:C16orf46:chr16:81087102:81110872:-:123775	C16orf46	GEXP	16	81087102	81110872	N:GEXP:CALR:chr19:13049392:13055303:+:811	CALR	GEXP	19	13049392	13055303	500000000	57.2	65.3	0.68	482
N:GEXP:CALR:chr19:13049392:13055303:+:811	CALR	GEXP	19	13049392	13055303	N:GEXP:MAP1LC3A:chr20:33134658:33148149:+:84557	MAP1LC3A	GEXP	20	33134658	33148149	500000000	56.9	65	0.68	482
N:GEXP:CALR:chr19:13049392:13055303:+:811	CALR	GEXP	19	13049392	13055303	N:GEXP:LMAN2L:chr2:97371666:97405801:-:81562	LMAN2L	GEXP	2	97371666	97405801	500000000	56.9	65	0.68	482
N:GEXP:CALR:chr19:13049392:13055303:+:811	CALR	GEXP	19	13049392	13055303	N:GEXP:CAST:chr5:95860971:96115299:+:831	CAST	GEXP	5	95860971	96115299	500000000	56.7	64.8	-0.68	482
N:GEXP:C2CD4A:chr15:62359176:62363116:+:145741	C2CD4A	GEXP	15	62359176	62363116	N:GEXP:CALR:chr19:13049392:13055303:+:811	CALR	GEXP	19	13049392	13055303	500000000	56.6	64.7	-0.68	482
N:GEXP:CALR:chr19:13049392:13055303:+:811	CALR	GEXP	19	13049392	13055303	N:GEXP:FAM167A:chr8:11278972:11332224:-:83648	FAM167A	GEXP	8	11278972	11332224	500000000	56.2	64.3	0.67	482
N:GEXP:ABTB2:chr11:34172535:34379555:-:25841	ABTB2	GEXP	11	34172535	34379555	N:GEXP:CALR:chr19:13049392:13055303:+:811	CALR	GEXP	19	13049392	13055303	500000000	56.2	64.3	-0.67	482
N:GEXP:CALR:chr19:13049392:13055303:+:811	CALR	GEXP	19	13049392	13055303	N:GEXP:VWA5A:chr11:123986069:124018428:+:4013	VWA5A	GEXP	11	123986069	124018428	500000000	55.8	63.9	-0.67	482
N:GEXP:CALR:chr19:13049392:13055303:+:811	CALR	GEXP	19	13049392	13055303	N:GEXP:SYVN1:chr11:64889252:64902004:-:84447	SYVN1	GEXP	11	64889252	64902004	500000000	55.5	63.6	0.67	482
N:GEXP:CALR:chr19:13049392:13055303:+:811	CALR	GEXP	19	13049392	13055303	N:GEXP:FLJ42875:chr1:2976181:2984289:-:440556	FLJ42875	GEXP	1	2976181	2984289	500000000	55.3	63.4	0.67	482
N:GEXP:CALR:chr19:13049392:13055303:+:811	CALR	GEXP	19	13049392	13055303	N:GEXP:EHBP1:chr2:62900986:63273622:+:23301	EHBP1	GEXP	2	62900986	63273622	500000000	55.3	63.4	-0.67	482
N:GEXP:CALR:chr19:13049392:13055303:+:811	CALR	GEXP	19	13049392	13055303	N:GEXP:RUNX1:chr21:36160098:37376965:-:861	RUNX1	GEXP	21	36160098	37376965	500000000	55.2	63.2	-0.67	482
N:GEXP:CALR:chr19:13049392:13055303:+:811	CALR	GEXP	19	13049392	13055303	N:GEXP:FRMD5:chr15:44162962:44487450:-:84978	FRMD5	GEXP	15	44162962	44487450	500000000	55.2	63.2	-0.67	482
N:GEXP:CALR:chr19:13049392:13055303:+:811	CALR	GEXP	19	13049392	13055303	N:GEXP:FHL1:chrX:135229559:135293518:+:2273	FHL1	GEXP	X	135229559	135293518	500000000	55	63.1	0.67	482
N:GEXP:CALR:chr19:13049392:13055303:+:811	CALR	GEXP	19	13049392	13055303	N:GEXP:KRT80:chr12:52562780:52585784:-:144501	KRT80	GEXP	12	52562780	52585784	500000000	54.7	62.8	-0.67	482
N:GEXP:CALR:chr19:13049392:13055303:+:811	CALR	GEXP	19	13049392	13055303	N:GEXP:CCDC48:chr3:128720472:128759585:+:79825	CCDC48	GEXP	3	128720472	128759585	500000000	54.7	62.8	0.67	482
N:GEXP:CALR:chr19:13049392:13055303:+:811	CALR	GEXP	19	13049392	13055303	N:GEXP:FBXO16:chr8:28205804:28347835:-:157574	FBXO16	GEXP	8	28205804	28347835	500000000	54.7	62.7	0.67	482
N:GEXP:CALR:chr19:13049392:13055303:+:811	CALR	GEXP	19	13049392	13055303	N:GEXP:SRPRB:chr3:133502877:133544616:+:58477	SRPRB	GEXP	3	133502877	133544616	500000000	54.5	62.6	0.67	482
N:GEXP:B3GNT3:chr19:17905637:17923891:+:10331	B3GNT3	GEXP	19	17905637	17923891	N:GEXP:CALR:chr19:13049392:13055303:+:811	CALR	GEXP	19	13049392	13055303	4850334	54.3	62.4	-0.67	482
N:GEXP:CALR:chr19:13049392:13055303:+:811	CALR	GEXP	19	13049392	13055303	N:GEXP:SPCS2:chr11:74660292:74690076:+:9789	SPCS2	GEXP	11	74660292	74690076	500000000	54.3	62.3	0.67	482
N:GEXP:CALR:chr19:13049392:13055303:+:811	CALR	GEXP	19	13049392	13055303	N:GEXP:ZNF217:chr20:52183604:52226446:-:7764	ZNF217	GEXP	20	52183604	52226446	500000000	53.9	62	-0.66	482
N:GEXP:CALR:chr19:13049392:13055303:+:811	CALR	GEXP	19	13049392	13055303	N:GEXP:SETMAR:chr3:4344988:4359251:+:6419	SETMAR	GEXP	3	4344988	4359251	500000000	53.9	62	0.66	482
N:GEXP:CALR:chr19:13049392:13055303:+:811	CALR	GEXP	19	13049392	13055303	N:GEXP:TBC1D2:chr9:100961311:101017915:-:55357	TBC1D2	GEXP	9	100961311	101017915	500000000	53.4	61.5	-0.66	482
N:GEXP:CALR:chr19:13049392:13055303:+:811	CALR	GEXP	19	13049392	13055303	N:GEXP:HIST1H4H:chr6:26281283:26285762:-:8365	HIST1H4H	GEXP	6	26281283	26285762	500000000	53.3	61.4	0.66	482
N:GEXP:CALR:chr19:13049392:13055303:+:811	CALR	GEXP	19	13049392	13055303	N:GEXP:KANK2:chr19:11274943:11308467:-:25959	KANK2	GEXP	19	11274943	11308467	1740925	53.2	61.3	-0.66	482
N:GEXP:CALR:chr19:13049392:13055303:+:811	CALR	GEXP	19	13049392	13055303	N:GEXP:FLRT1:chr11:63870660:63886645:+:23769	FLRT1	GEXP	11	63870660	63886645	500000000	53.2	61.3	0.66	482
N:GEXP:CALR:chr19:13049392:13055303:+:811	CALR	GEXP	19	13049392	13055303	N:GEXP:TMEM161A:chr19:19229978:19249322:-:54929	TMEM161A	GEXP	19	19229978	19249322	6174675	53.1	61.1	0.66	482
N:GEXP:CALR:chr19:13049392:13055303:+:811	CALR	GEXP	19	13049392	13055303	N:GEXP:FLII:chr17:18148150:18162230:-:2314	FLII	GEXP	17	18148150	18162230	500000000	53.1	61.1	-0.66	482
N:GEXP:CALR:chr19:13049392:13055303:+:811	CALR	GEXP	19	13049392	13055303	N:GEXP:PTPRE:chr10:129705325:129884119:+:5791	PTPRE	GEXP	10	129705325	129884119	500000000	52.9	61	-0.66	482
N:GEXP:CALR:chr19:13049392:13055303:+:811	CALR	GEXP	19	13049392	13055303	N:GEXP:MTAP:chr9:21802542:21931646:+:4507	MTAP	GEXP	9	21802542	21931646	500000000	52.3	60.4	-0.66	482
N:GEXP:CALR:chr19:13049392:13055303:+:811	CALR	GEXP	19	13049392	13055303	N:GEXP:MYO1D:chr17:30819540:31204195:-:4642	MYO1D	GEXP	17	30819540	31204195	500000000	52.2	60.2	-0.66	482
N:GEXP:CALR:chr19:13049392:13055303:+:811	CALR	GEXP	19	13049392	13055303	N:GEXP:GLS:chr2:191745553:191830278:+:2744	GLS	GEXP	2	191745553	191830278	500000000	52.1	60.2	-0.66	482
N:GEXP:CALR:chr19:13049392:13055303:+:811	CALR	GEXP	19	13049392	13055303	N:MIRN:hsa-miR-1179:chr15:89151338:89151428:+:MIMAT0005824	hsa-miR-1179	MIRN	15	89151338	89151428	500000000	53	60.1	0.66	481
N:GEXP:CALR:chr19:13049392:13055303:+:811	CALR	GEXP	19	13049392	13055303	N:GEXP:RASA1:chr5:86563705:86687748:+:5921	RASA1	GEXP	5	86563705	86687748	500000000	51.8	59.9	-0.66	482
N:GEXP:CALR:chr19:13049392:13055303:+:811	CALR	GEXP	19	13049392	13055303	N:GEXP:LYN:chr8:56792372:56923940:+:4067	LYN	GEXP	8	56792372	56923940	500000000	51.8	59.9	-0.66	482
N:GEXP:CALR:chr19:13049392:13055303:+:811	CALR	GEXP	19	13049392	13055303	N:GEXP:MSI1:chr12:120779133:120806983:-:4440	MSI1	GEXP	12	120779133	120806983	500000000	51.7	59.8	0.66	482
N:GEXP:CALR:chr19:13049392:13055303:+:811	CALR	GEXP	19	13049392	13055303	N:GEXP:ESAM:chr11:124622026:124632186:-:90952	ESAM	GEXP	11	124622026	124632186	500000000	51.7	59.8	0.66	482
N:GEXP:CALR:chr19:13049392:13055303:+:811	CALR	GEXP	19	13049392	13055303	N:GEXP:CXCL17:chr19:42932440:42947200:-:284340	CXCL17	GEXP	19	42932440	42947200	29877137	51.8	59.8	-0.66	482
N:GEXP:B3GNT9:chr16:67182008:67185117:-:84752	B3GNT9	GEXP	16	67182008	67185117	N:GEXP:CALR:chr19:13049392:13055303:+:811	CALR	GEXP	19	13049392	13055303	500000000	51.7	59.8	0.66	482
N:GEXP:ADIPOR2:chr12:1797740:1897844:+:79602	ADIPOR2	GEXP	12	1797740	1897844	N:GEXP:CALR:chr19:13049392:13055303:+:811	CALR	GEXP	19	13049392	13055303	500000000	51.7	59.8	0.66	482
N:GEXP:CALR:chr19:13049392:13055303:+:811	CALR	GEXP	19	13049392	13055303	N:GEXP:MGAT4B:chr5:179224597:179233952:-:11282	MGAT4B	GEXP	5	179224597	179233952	500000000	51.6	59.7	-0.66	482
N:GEXP:CALR:chr19:13049392:13055303:+:811	CALR	GEXP	19	13049392	13055303	N:GEXP:FLT4:chr5:180028506:180076624:-:2324	FLT4	GEXP	5	180028506	180076624	500000000	51.6	59.7	0.66	482
N:GEXP:CALR:chr19:13049392:13055303:+:811	CALR	GEXP	19	13049392	13055303	N:GEXP:KCNIP3:chr2:95963052:96051825:+:30818	KCNIP3	GEXP	2	95963052	96051825	500000000	51.5	59.6	0.65	482
N:GEXP:ARF6:chr14:50359810:50361490:+:382	ARF6	GEXP	14	50359810	50361490	N:GEXP:CALR:chr19:13049392:13055303:+:811	CALR	GEXP	19	13049392	13055303	500000000	51.6	59.6	-0.65	482
N:GEXP:CALR:chr19:13049392:13055303:+:811	CALR	GEXP	19	13049392	13055303	N:GEXP:NPEPPS:chr17:45600308:45700642:+:9520	NPEPPS	GEXP	17	45600308	45700642	500000000	51.4	59.5	-0.65	482
N:GEXP:CALR:chr19:13049392:13055303:+:811	CALR	GEXP	19	13049392	13055303	N:GEXP:NAMPT:chr7:105888731:105926772:-:10135	NAMPT	GEXP	7	105888731	105926772	500000000	51.3	59.4	-0.65	482
N:GEXP:CALR:chr19:13049392:13055303:+:811	CALR	GEXP	19	13049392	13055303	N:GEXP:FIGNL1:chr7:50511831:50518088:-:63979	FIGNL1	GEXP	7	50511831	50518088	500000000	51.2	59.3	-0.65	482
N:GEXP:CALR:chr19:13049392:13055303:+:811	CALR	GEXP	19	13049392	13055303	N:GEXP:SOWAHB:chr4:77816082:77819002:-:345079	SOWAHB	GEXP	4	77816082	77819002	500000000	51.2	59.2	-0.65	482
N:GEXP:CALR:chr19:13049392:13055303:+:811	CALR	GEXP	19	13049392	13055303	N:GEXP:IFIT5:chr10:91174343:91180758:+:24138	IFIT5	GEXP	10	91174343	91180758	500000000	51	59.1	-0.65	482
N:GEXP:CALR:chr19:13049392:13055303:+:811	CALR	GEXP	19	13049392	13055303	N:GEXP:TMCC3:chr12:94960900:95044338:-:57458	TMCC3	GEXP	12	94960900	95044338	500000000	50.8	58.9	-0.65	482
N:GEXP:CALR:chr19:13049392:13055303:+:811	CALR	GEXP	19	13049392	13055303	N:GEXP:CLCNKA:chr1:16345370:16360545:+:1187	CLCNKA	GEXP	1	16345370	16360545	500000000	50.7	58.8	0.65	482
N:GEXP:CALR:chr19:13049392:13055303:+:811	CALR	GEXP	19	13049392	13055303	N:GEXP:TDH:chr8:11197146:11225961:+:157739	TDH	GEXP	8	11197146	11225961	500000000	50.8	58.8	0.65	482
N:GEXP:CALR:chr19:13049392:13055303:+:811	CALR	GEXP	19	13049392	13055303	N:GEXP:EXOC3L2:chr19:45715879:45737469:-:90332	EXOC3L2	GEXP	19	45715879	45737469	32660576	50.7	58.8	0.65	482
N:GEXP:CALR:chr19:13049392:13055303:+:811	CALR	GEXP	19	13049392	13055303	N:GEXP:ELF3:chr1:201977073:201986316:+:1999	ELF3	GEXP	1	201977073	201986316	500000000	50.7	58.8	-0.65	482
N:GEXP:CALR:chr19:13049392:13055303:+:811	CALR	GEXP	19	13049392	13055303	N:MIRN:hsa-miR-7-2-3p:chr15:89155056:89155165:+:MIMAT0004554	hsa-miR-7-2-3p	MIRN	15	89155056	89155165	500000000	51.7	58.7	0.65	481
N:GEXP:CALR:chr19:13049392:13055303:+:811	CALR	GEXP	19	13049392	13055303	N:GEXP:ZSCAN1:chr19:58545400:58565999:+:284312	ZSCAN1	GEXP	19	58545400	58565999	45490097	50.6	58.6	0.65	482
N:GEXP:CALR:chr19:13049392:13055303:+:811	CALR	GEXP	19	13049392	13055303	N:GEXP:NAT16:chr7:100813774:100823557:-:375607	NAT16	GEXP	7	100813774	100823557	500000000	50.4	58.5	0.65	482
N:GEXP:CALR:chr19:13049392:13055303:+:811	CALR	GEXP	19	13049392	13055303	N:SAMP:BRAF_RAS_nSCORE:::::	BRAF-RAS Score	SAMP				500000000	52.7	58.5	0.7	391
N:GEXP:CALR:chr19:13049392:13055303:+:811	CALR	GEXP	19	13049392	13055303	N:GEXP:NRL:chr14:24549316:24584223:-:4901	NRL	GEXP	14	24549316	24584223	500000000	50.3	58.3	0.65	482
N:GEXP:CALR:chr19:13049392:13055303:+:811	CALR	GEXP	19	13049392	13055303	N:GEXP:MPPED2:chr11:30406040:30608419:-:744	MPPED2	GEXP	11	30406040	30608419	500000000	50	58.1	0.65	482
N:GEXP:CALR:chr19:13049392:13055303:+:811	CALR	GEXP	19	13049392	13055303	N:GEXP:KCNE3:chr11:74165886:74178774:-:10008	KCNE3	GEXP	11	74165886	74178774	500000000	49.9	58	0.65	482
N:GEXP:CALR:chr19:13049392:13055303:+:811	CALR	GEXP	19	13049392	13055303	N:GEXP:TP53INP2:chr20:33292094:33301243:+:58476	TP53INP2	GEXP	20	33292094	33301243	500000000	49.8	57.9	0.65	482
N:GEXP:CALR:chr19:13049392:13055303:+:811	CALR	GEXP	19	13049392	13055303	N:GEXP:MRO:chr18:48324574:48351772:-:83876	MRO	GEXP	18	48324574	48351772	500000000	49.9	57.9	0.65	482
N:GEXP:CALR:chr19:13049392:13055303:+:811	CALR	GEXP	19	13049392	13055303	N:GEXP:ENDOD1:chr11:94822974:94865809:+:23052	ENDOD1	GEXP	11	94822974	94865809	500000000	49.7	57.7	-0.65	482
N:GEXP:CALR:chr19:13049392:13055303:+:811	CALR	GEXP	19	13049392	13055303	N:GEXP:XPA:chr9:100437191:100459639:-:7507	XPA	GEXP	9	100437191	100459639	500000000	49.7	57.7	0.65	482
N:GEXP:CALR:chr19:13049392:13055303:+:811	CALR	GEXP	19	13049392	13055303	N:GEXP:USP25:chr21:17102344:17252377:+:29761	USP25	GEXP	21	17102344	17252377	500000000	49.6	57.7	-0.65	482
N:GEXP:CALR:chr19:13049392:13055303:+:811	CALR	GEXP	19	13049392	13055303	N:GEXP:PLVAP:chr19:17462257:17488159:-:83483	PLVAP	GEXP	19	17462257	17488159	4406954	49.6	57.6	0.65	482
N:GEXP:CALR:chr19:13049392:13055303:+:811	CALR	GEXP	19	13049392	13055303	N:GEXP:FLNA:chrX:153576892:153603006:-:2316	FLNA	GEXP	X	153576892	153603006	500000000	49.4	57.5	-0.65	482
N:GEXP:CALR:chr19:13049392:13055303:+:811	CALR	GEXP	19	13049392	13055303	N:GEXP:UBB:chr17:16284112:16286059:+:7314	UBB	GEXP	17	16284112	16286059	500000000	49.4	57.5	0.65	482
N:GEXP:CALR:chr19:13049392:13055303:+:811	CALR	GEXP	19	13049392	13055303	N:GEXP:MIOX:chr22:50925213:50929077:+:55586	MIOX	GEXP	22	50925213	50929077	500000000	49.4	57.5	0.65	482
N:GEXP:CALR:chr19:13049392:13055303:+:811	CALR	GEXP	19	13049392	13055303	N:GEXP:STAC:chr3:36421836:36589499:+:6769	STAC	GEXP	3	36421836	36589499	500000000	49.3	57.4	-0.65	482
N:GEXP:CALR:chr19:13049392:13055303:+:811	CALR	GEXP	19	13049392	13055303	N:GEXP:SIRT4:chr12:120740119:120751052:+:23409	SIRT4	GEXP	12	120740119	120751052	500000000	49.1	57.2	0.64	482
N:GEXP:CALR:chr19:13049392:13055303:+:811	CALR	GEXP	19	13049392	13055303	N:GEXP:SGMS1:chr10:52065360:52384923:-:259230	SGMS1	GEXP	10	52065360	52384923	500000000	49.2	57.2	-0.64	482
N:GEXP:CALR:chr19:13049392:13055303:+:811	CALR	GEXP	19	13049392	13055303	N:SAMP:thyroid_diff_score:::::	Thyroid Differentiation Score	SAMP				500000000	51.4	57.2	0.7	391
N:GEXP:CALR:chr19:13049392:13055303:+:811	CALR	GEXP	19	13049392	13055303	N:GEXP:RASGEF1B:chr4:82347547:82965397:-:153020	RASGEF1B	GEXP	4	82347547	82965397	500000000	49	57.1	-0.64	482
N:GEXP:CALR:chr19:13049392:13055303:+:811	CALR	GEXP	19	13049392	13055303	N:GEXP:ISOC2:chr19:55964352:55973710:-:79763	ISOC2	GEXP	19	55964352	55973710	42909049	49	57	0.64	482
N:GEXP:CALR:chr19:13049392:13055303:+:811	CALR	GEXP	19	13049392	13055303	N:GEXP:ST6GALNAC5:chr1:77333126:77531396:+:81849	ST6GALNAC5	GEXP	1	77333126	77531396	500000000	48.7	56.8	-0.64	482
N:GEXP:CALR:chr19:13049392:13055303:+:811	CALR	GEXP	19	13049392	13055303	N:GEXP:SLC29A4:chr7:5314000:5346501:+:222962	SLC29A4	GEXP	7	5314000	5346501	500000000	48.7	56.7	0.64	482
N:GEXP:C11orf51:chr11:71817424:71823822:-:25906	C11orf51	GEXP	11	71817424	71823822	N:GEXP:CALR:chr19:13049392:13055303:+:811	CALR	GEXP	19	13049392	13055303	500000000	48.6	56.7	0.64	482
N:GEXP:CALR:chr19:13049392:13055303:+:811	CALR	GEXP	19	13049392	13055303	N:MIRN:hsa-miR-126-3p:chr9:139565054:139565138:+:MIMAT0000445	hsa-miR-126-3p	MIRN	9	139565054	139565138	500000000	46.6	53.6	0.63	481
N:GEXP:CALR:chr19:13049392:13055303:+:811	CALR	GEXP	19	13049392	13055303	N:MIRN:hsa-miR-21-5p:chr17:57918627:57918698:+:MIMAT0000076	hsa-miR-21-5p	MIRN	17	57918627	57918698	500000000	44.4	51.4	-0.62	481
N:GEXP:CALR:chr19:13049392:13055303:+:811	CALR	GEXP	19	13049392	13055303	N:METH:POLR3K:chr16:101686:::cg11876012_Body_NShore	POLR3K (Body, NShore) cg11876012	METH	16	101686		500000000	43	51.4	-0.62	482
N:GEXP:CALR:chr19:13049392:13055303:+:811	CALR	GEXP	19	13049392	13055303	C:SAMP:mRNA_all_k1_4:::::	Gene Expression Cluster	SAMP				500000000	44.8	50.5		482
N:GEXP:CALR:chr19:13049392:13055303:+:811	CALR	GEXP	19	13049392	13055303	N:MIRN:hsa-miR-204-5p:chr9:73424891:73425000:+:MIMAT0000265	hsa-miR-204-5p	MIRN	9	73424891	73425000	500000000	42.1	49.1	0.61	481
N:GEXP:CALR:chr19:13049392:13055303:+:811	CALR	GEXP	19	13049392	13055303	N:METH:SPATA12:chr3:57094763:::cg13745870_1stExon	SPATA12 (1stExon) cg13745870	METH	3	57094763		500000000	40.4	48.9	0.61	482
N:GEXP:CALR:chr19:13049392:13055303:+:811	CALR	GEXP	19	13049392	13055303	C:SAMP:THCA-TP_mRNAseq_CNMF_4:::::	THCA-TP mRNAseq CNMF 4	SAMP				500000000	43.2	48.8		482
N:GEXP:CALR:chr19:13049392:13055303:+:811	CALR	GEXP	19	13049392	13055303	N:METH:TACSTD2:chr1:59043873:::cg27398499_TSS1500_SShore	TACSTD2 (TSS1500, SShore) cg27398499	METH	1	59043873		500000000	38.5	47	0.6	482
N:GEXP:CALR:chr19:13049392:13055303:+:811	CALR	GEXP	19	13049392	13055303	C:SAMP:THCA-TP_mRNAseq_CC_4:::::	THCA-TP mRNAseq CC 4	SAMP				500000000	41.1	46.7		482
N:GEXP:CALR:chr19:13049392:13055303:+:811	CALR	GEXP	19	13049392	13055303	N:METH:AGPAT2:chr9:139582585:::cg15720535_TSS1500_Island	AGPAT2 (TSS1500, Island) cg15720535	METH	9	139582585		500000000	37.7	46.2	0.59	482
N:GEXP:CALR:chr19:13049392:13055303:+:811	CALR	GEXP	19	13049392	13055303	N:METH:HMCN1:chr1:186157555:::cg03221073_Body	HMCN1 (Body) cg03221073	METH	1	186157555		500000000	35.7	44.2	0.58	482
N:GEXP:CALR:chr19:13049392:13055303:+:811	CALR	GEXP	19	13049392	13055303	N:METH:S100A4:chr1:153518054:::cg26894575_5pUTR	S100A4 (5pUTR) cg26894575	METH	1	153518054		500000000	34.7	43.2	0.58	482
N:GEXP:CALR:chr19:13049392:13055303:+:811	CALR	GEXP	19	13049392	13055303	N:METH:CHI3L1:chr1:203155737:::cg03625911_1stExon	CHI3L1 (1stExon) cg03625911	METH	1	203155737		500000000	33.8	42.3	0.57	482
N:GEXP:CALR:chr19:13049392:13055303:+:811	CALR	GEXP	19	13049392	13055303	N:METH:FBXO44:chr1:11713540:::cg06848073_TSS1500_NShore	FBXO44 (TSS1500, NShore) cg06848073	METH	1	11713540		500000000	33.4	41.9	0.57	482
N:GEXP:CALR:chr19:13049392:13055303:+:811	CALR	GEXP	19	13049392	13055303	N:MIRN:hsa-miR-126-5p:chr9:139565054:139565138:+:MIMAT0000444	hsa-miR-126-5p	MIRN	9	139565054	139565138	500000000	34.8	41.8	0.57	481
N:GEXP:CALR:chr19:13049392:13055303:+:811	CALR	GEXP	19	13049392	13055303	N:METH:MIR548A2:chr3:64751651:::cg04522625_Body	MIR548A2 (Body) cg04522625	METH	3	64751651		500000000	33	41.5	-0.57	482
N:GEXP:CALR:chr19:13049392:13055303:+:811	CALR	GEXP	19	13049392	13055303	N:METH:MED12L:chr3:151034669:::cg09432154_Body	MED12L (Body) cg09432154	METH	3	151034669		500000000	32.6	41.1	0.56	482
N:GEXP:CALR:chr19:13049392:13055303:+:811	CALR	GEXP	19	13049392	13055303	N:METH:MIR33B:chr17:17717947:::cg04805065_TSS1500_SShore	MIR33B (TSS1500, SShore) cg04805065	METH	17	17717947		500000000	32.3	40.8	0.56	482
N:GEXP:CALR:chr19:13049392:13055303:+:811	CALR	GEXP	19	13049392	13055303	N:METH:TM7SF4:chr8:105351661:::cg08657449_TSS1500	TM7SF4 (TSS1500) cg08657449	METH	8	105351661		500000000	32.2	40.7	0.56	482
N:GEXP:CALR:chr19:13049392:13055303:+:811	CALR	GEXP	19	13049392	13055303	B:SAMP:I(C1,C2|THCA-TP_mRNAseq_CC_4):::::	THCA-TP mRNAseq CC 4: 1 vs 2	SAMP				500000000	33.6	40.1	0.72	346
N:GEXP:CALR:chr19:13049392:13055303:+:811	CALR	GEXP	19	13049392	13055303	N:MIRN:hsa-miR-130b-5p:chr22:22007593:22007674:+:MIMAT0004680	hsa-miR-130b-5p	MIRN	22	22007593	22007674	500000000	33	40	0.56	481
N:GEXP:CALR:chr19:13049392:13055303:+:811	CALR	GEXP	19	13049392	13055303	B:SAMP:I(C1|THCA-TP_mRNAseq_CNMF_4):::::	THCA-TP mRNAseq CNMF 4: 1	SAMP				500000000	33.4	39.8	0.61	482
N:GEXP:CALR:chr19:13049392:13055303:+:811	CALR	GEXP	19	13049392	13055303	B:SAMP:I(C1,C4|THCA-TP_mRNAseq_CNMF_4):::::	THCA-TP mRNAseq CNMF 4: 1 vs 4	SAMP				500000000	33.3	39.7	0.75	313
N:GEXP:CALR:chr19:13049392:13055303:+:811	CALR	GEXP	19	13049392	13055303	N:METH:SELPLG:chr12:109027683:::cg24497819_TSS200	SELPLG (TSS200) cg24497819	METH	12	109027683		500000000	30.7	39.2	0.55	482
N:GEXP:CALR:chr19:13049392:13055303:+:811	CALR	GEXP	19	13049392	13055303	N:MIRN:hsa-miR-148b-3p:chr12:54731000:54731098:+:MIMAT0000759	hsa-miR-148b-3p	MIRN	12	54731000	54731098	500000000	31.6	38.7	0.55	481
N:GEXP:CALR:chr19:13049392:13055303:+:811	CALR	GEXP	19	13049392	13055303	N:METH:COL8A1:chr3:99378032:::cg21175685_5pUTR	COL8A1 (5pUTR) cg21175685	METH	3	99378032		500000000	29.6	38.1	0.55	482
N:GEXP:CALR:chr19:13049392:13055303:+:811	CALR	GEXP	19	13049392	13055303	B:SAMP:I(C1|mRNA_all_k1_4):::::	Gene Expression Cluster: 1	SAMP				500000000	31.3	37.7	0.59	482
N:GEXP:CALR:chr19:13049392:13055303:+:811	CALR	GEXP	19	13049392	13055303	B:SAMP:I(C2|THCA-TP_mRNAseq_CC_4):::::	THCA-TP mRNAseq CC 4: 2	SAMP				500000000	31.3	37.7	-0.59	482
N:GEXP:CALR:chr19:13049392:13055303:+:811	CALR	GEXP	19	13049392	13055303	B:SAMP:I(C1|THCA-TP_mRNAseq_CC_4):::::	THCA-TP mRNAseq CC 4: 1	SAMP				500000000	31.3	37.7	0.59	482
N:GEXP:CALR:chr19:13049392:13055303:+:811	CALR	GEXP	19	13049392	13055303	N:MIRN:hsa-miR-7-5p:chr15:89155056:89155165:+:MIMAT0000252	hsa-miR-7-5p	MIRN	15	89155056	89155165	500000000	30.5	37.5	0.54	481
N:GEXP:CALR:chr19:13049392:13055303:+:811	CALR	GEXP	19	13049392	13055303	N:METH:MIR21:chr17:57918630:::cg15759721_Body	MIR21 (Body) cg15759721	METH	17	57918630		500000000	29	37.5	0.54	482
N:GEXP:CALR:chr19:13049392:13055303:+:811	CALR	GEXP	19	13049392	13055303	N:MIRN:hsa-miR-1180:chr17:19247819:19247887:+:MIMAT0005825	hsa-miR-1180	MIRN	17	19247819	19247887	500000000	29.9	36.9	0.54	481
N:GEXP:CALR:chr19:13049392:13055303:+:811	CALR	GEXP	19	13049392	13055303	N:METH:MIR155HG:chr21:26946167:::cg13309012_Body	MIR155HG (Body) cg13309012	METH	21	26946167		500000000	28.4	36.9	0.54	482
N:GEXP:CALR:chr19:13049392:13055303:+:811	CALR	GEXP	19	13049392	13055303	N:METH:CSF2:chr5:131409637:::cg02196805_1stExon	CSF2 (1stExon) cg02196805	METH	5	131409637		500000000	28.4	36.8	0.54	482
N:GEXP:CALR:chr19:13049392:13055303:+:811	CALR	GEXP	19	13049392	13055303	N:MIRN:hsa-miR-301b:chr22:22007270:22007347:+:MIMAT0004958	hsa-miR-301b	MIRN	22	22007270	22007347	500000000	29.5	36.5	0.54	481
N:GEXP:CALR:chr19:13049392:13055303:+:811	CALR	GEXP	19	13049392	13055303	N:METH:MIR33B:chr17:17717894:::cg03164243_TSS1500_SShore	MIR33B (TSS1500, SShore) cg03164243	METH	17	17717894		500000000	28	36.5	0.54	482
N:GEXP:CALR:chr19:13049392:13055303:+:811	CALR	GEXP	19	13049392	13055303	B:SAMP:I(C4|THCA-TP_mRNAseq_CNMF_4):::::	THCA-TP mRNAseq CNMF 4: 4	SAMP				500000000	30	36.4	-0.58	482
N:GEXP:CALR:chr19:13049392:13055303:+:811	CALR	GEXP	19	13049392	13055303	N:METH:MIR21:chr17:57918600:::cg02515217_TSS200	MIR21 (TSS200) cg02515217	METH	17	57918600		500000000	27.6	36.1	0.53	482
N:GEXP:CALR:chr19:13049392:13055303:+:811	CALR	GEXP	19	13049392	13055303	N:METH:KLC1:chr14:104094619:::cg23090046_TSS1500_Island	KLC1 (TSS1500, Island) cg23090046	METH	14	104094619		500000000	27.3	35.8	0.53	482
N:GEXP:CALR:chr19:13049392:13055303:+:811	CALR	GEXP	19	13049392	13055303	N:METH:AKT3:chr1:244006288:::cg11314684_Body	AKT3 (Body) cg11314684	METH	1	244006288		500000000	26.6	35.1	0.53	482
N:GEXP:CALR:chr19:13049392:13055303:+:811	CALR	GEXP	19	13049392	13055303	C:SAMP:THCA-TP_miRseq_Mature_CC_3:::::	THCA-TP miRseq Mature CC 3	SAMP				500000000	29.4	35		481
N:GEXP:CALR:chr19:13049392:13055303:+:811	CALR	GEXP	19	13049392	13055303	N:MIRN:hsa-miR-676-3p:chrX:69242707:69242773:+:MIMAT0018204	hsa-miR-676-3p	MIRN	X	69242707	69242773	500000000	27.9	34.9	0.53	481
N:GEXP:CALR:chr19:13049392:13055303:+:811	CALR	GEXP	19	13049392	13055303	B:SAMP:I(C2|THCA-TP_miRseq_Mature_CC_3):::::	THCA-TP miRseq Mature CC 3: 2	SAMP				500000000	28.5	34.9	0.57	481
N:GEXP:CALR:chr19:13049392:13055303:+:811	CALR	GEXP	19	13049392	13055303	N:METH:DUSP1:chr5:172199661:::cg16957313_TSS1500_SShore	DUSP1 (TSS1500, SShore) cg16957313	METH	5	172199661		500000000	26.3	34.8	0.53	482
N:GEXP:CALR:chr19:13049392:13055303:+:811	CALR	GEXP	19	13049392	13055303	B:SAMP:I(C0|BRAF_cluster):::::	BRAF Cluster: No BRAF	SAMP				500000000	28.2	34.7	0.63	391
Table16.Uterine Cancer
id_a	pretty_label_a	datatype_a	chr_a	start_a	end_a	id_b	pretty_label_b	datatype_b	chr_b	start_b	end_b	link_distance	adj_logged_pvalue	logged_pvalue	correlation	num_nonna
N:GEXP:CALR:chr19:13049414:13055304:+:	CALR	GEXP	19	13049414	13055304	N:GEXP:DNASE2:chr19:12986025:12992335:-:	DNASE2	GEXP	19	12986025	12992335	57079	25.3	33.3	0.475	574
N:GEXP:CALR:chr19:13049414:13055304:+:	CALR	GEXP	19	13049414	13055304	N:GEXP:GADD45GIP1:chr19:13064972:13068050:-:	GADD45GIP1	GEXP	19	13064972	13068050	9668	24.3	32.3	0.469	574
N:GEXP:CALR:chr19:13049414:13055304:+:	CALR	GEXP	19	13049414	13055304	N:GEXP:FARSA:chr19:13033284:13044558:-:	FARSA	GEXP	19	13033284	13044558	4856	22	30	0.453	574
N:GEXP:CALR:chr19:13049414:13055304:+:	CALR	GEXP	19	13049414	13055304	N:GEXP:DDX39A:chr19:14519610:14530195:-:	DDX39A	GEXP	19	14519610	14530195	1464306	20.9	28.9	0.445	574
N:CNVR:19p13:chr19:12701000:14416999::	chr19:12,701,000-14,416,999 (2bp, 19p13)	CNVR	19	12701000	14416999	N:GEXP:CALR:chr19:13049414:13055304:+:	CALR	GEXP	19	13049414	13055304	0	20.6	28.9	0.449	565
N:GEXP:CALR:chr19:13049414:13055304:+:	CALR	GEXP	19	13049414	13055304	N:GEXP:RNASEH2A:chr19:12917428:12924462:+:	RNASEH2A	GEXP	19	12917428	12924462	124952	18.7	26.7	0.429	574
N:GEXP:C19ORF53:chr19:13885257:13889586:+:	C19ORF53	GEXP	19	13885257	13889586	N:GEXP:CALR:chr19:13049414:13055304:+:	CALR	GEXP	19	13049414	13055304	829953	17.6	25.5	0.42	574
N:GEXP:CALR:chr19:13049414:13055304:+:	CALR	GEXP	19	13049414	13055304	N:GEXP:GCDH:chr19:13001974:13010783:+:	GCDH	GEXP	19	13001974	13010783	38631	16.4	24.3	0.411	574
N:CNVR:19p13.12:chr19:14533000:14632999::	chr19:14,533,000-14,632,999 (100Mb, 19p13.12)	CNVR	19	14533000	14632999	N:GEXP:CALR:chr19:13049414:13055304:+:	CALR	GEXP	19	13049414	13055304	1477696	15.4	23.7	0.408	565
N:GEXP:CALR:chr19:13049414:13055304:+:	CALR	GEXP	19	13049414	13055304	N:GEXP:DNAJB11:chr3:186287952:186303589:+:	DNAJB11	GEXP	3	186287952	186303589	500000000	15.5	23.4	0.403	574
N:CNVR:19p13.12:chr19:14427000:14518999::	chr19:14,427,000-14,518,999 (92Mb, 19p13.12)	CNVR	19	14427000	14518999	N:GEXP:CALR:chr19:13049414:13055304:+:	CALR	GEXP	19	13049414	13055304	1371696	15.1	23.4	0.406	565
N:CNVR:19p13.12:chr19:14665000:15038999::	chr19:14,665,000-15,038,999 (374Mb, 19p13.12)	CNVR	19	14665000	15038999	N:GEXP:CALR:chr19:13049414:13055304:+:	CALR	GEXP	19	13049414	13055304	1609696	14.1	22.3	0.397	565
N:CNVR:19p13.12:chr19:14633000:14664999::	chr19:14,633,000-14,664,999 (32Mb, 19p13.12)	CNVR	19	14633000	14664999	N:GEXP:CALR:chr19:13049414:13055304:+:	CALR	GEXP	19	13049414	13055304	1577696	13.5	21.8	0.392	565
N:GEXP:CALR:chr19:13049414:13055304:+:	CALR	GEXP	19	13049414	13055304	N:GEXP:CC2D1A:chr19:14016956:14041693:+:	CC2D1A	GEXP	19	14016956	14041693	961652	13.8	21.7	0.389	574
N:CNVR:19p13.12:chr19:14417000:14425999::	chr19:14,417,000-14,425,999 (9Mb, 19p13.12)	CNVR	19	14417000	14425999	N:GEXP:CALR:chr19:13049414:13055304:+:	CALR	GEXP	19	13049414	13055304	1361696	13.3	21.6	0.39	565
N:CNVR:19p13.12:chr19:14426000:14426999::	chr19:14,426,000-14,426,999 (100kb, 19p13.12)	CNVR	19	14426000	14426999	N:GEXP:CALR:chr19:13049414:13055304:+:	CALR	GEXP	19	13049414	13055304	1370696	12.7	21	0.385	565
N:GEXP:CALR:chr19:13049414:13055304:+:	CALR	GEXP	19	13049414	13055304	N:GEXP:STX10:chr19:13255224:13260987:-:	STX10	GEXP	19	13255224	13260987	199920	12.7	20.7	0.379	574
N:CNVR:19p13.12:chr19:15296000:15779999::	chr19:15,296,000-15,779,999 (484Mb, 19p13.12)	CNVR	19	15296000	15779999	N:GEXP:CALR:chr19:13049414:13055304:+:	CALR	GEXP	19	13049414	13055304	2240696	12.3	20.6	0.381	565
N:CNVR:19p13.12:chr19:15051000:15292999::	chr19:15,051,000-15,292,999 (242Mb, 19p13.12)	CNVR	19	15051000	15292999	N:GEXP:CALR:chr19:13049414:13055304:+:	CALR	GEXP	19	13049414	13055304	1995696	12.2	20.5	0.381	565
N:CNVR:19p13.12:chr19:14519000:14532999::	chr19:14,519,000-14,532,999 (14Mb, 19p13.12)	CNVR	19	14519000	14532999	N:GEXP:CALR:chr19:13049414:13055304:+:	CALR	GEXP	19	13049414	13055304	1463696	12.1	20.4	0.38	565
N:CNVR:19p13.12:chr19:15050000:15050999::	chr19:15,050,000-15,050,999 (100kb, 19p13.12)	CNVR	19	15050000	15050999	N:GEXP:CALR:chr19:13049414:13055304:+:	CALR	GEXP	19	13049414	13055304	1994696	12.1	20.4	0.389	535
N:CNVR:19p13.12:chr19:15039000:15044999::	chr19:15,039,000-15,044,999 (6Mb, 19p13.12)	CNVR	19	15039000	15044999	N:GEXP:CALR:chr19:13049414:13055304:+:	CALR	GEXP	19	13049414	13055304	1983696	12.1	20.4	0.389	535
N:CNVR:19p13.2:chr19:12539000:12692999::	chr19:12,539,000-12,692,999 (154Mb, 19p13.2)	CNVR	19	12539000	12692999	N:GEXP:CALR:chr19:13049414:13055304:+:	CALR	GEXP	19	13049414	13055304	356415	11.8	20.1	0.377	565
N:GEXP:CALR:chr19:13049414:13055304:+:	CALR	GEXP	19	13049414	13055304	N:GEXP:RAD23A:chr19:13056654:13064455:+:	RAD23A	GEXP	19	13056654	13064455	1350	12	20	0.373	574
N:CNVR:CYP4F12:chr19:15795000:15823999::	chr19:15,795,000-15,823,999 (29Mb, CYP4F12)	CNVR	19	15795000	15823999	N:GEXP:CALR:chr19:13049414:13055304:+:	CALR	GEXP	19	13049414	13055304	2739696	11.3	19.6	0.372	565
N:CNVR:ZNF490:chr19:12700000:12700999::	chr19:12,700,000-12,700,999 (100kb, ZNF490)	CNVR	19	12700000	12700999	N:GEXP:CALR:chr19:13049414:13055304:+:	CALR	GEXP	19	13049414	13055304	348415	11.4	19.6	0.373	565
N:GEXP:CALR:chr19:13049414:13055304:+:	CALR	GEXP	19	13049414	13055304	N:GEXP:MAST1:chr19:12949259:12985766:+:	MAST1	GEXP	19	12949259	12985766	63648	11.5	19.5	0.368	574
N:GEXP:C19ORF52:chr19:11039424:11040916:+:	C19ORF52	GEXP	19	11039424	11040916	N:GEXP:CALR:chr19:13049414:13055304:+:	CALR	GEXP	19	13049414	13055304	2008498	11.5	19.5	0.368	574
N:GEXP:ABHD8:chr19:17402940:17414282:-:	ABHD8	GEXP	19	17402940	17414282	N:GEXP:CALR:chr19:13049414:13055304:+:	CALR	GEXP	19	13049414	13055304	4347636	11.5	19.5	0.368	574
N:CNVR:NOTCH3:chr19:15293000:15293999::	chr19:15,293,000-15,293,999 (100kb, NOTCH3)	CNVR	19	15293000	15293999	N:GEXP:CALR:chr19:13049414:13055304:+:	CALR	GEXP	19	13049414	13055304	2237696	11	19.2	0.369	565
N:CNVR:19p13.12:chr19:15841000:15999999::	chr19:15,841,000-15,999,999 (159Mb, 19p13.12)	CNVR	19	15841000	15999999	N:GEXP:CALR:chr19:13049414:13055304:+:	CALR	GEXP	19	13049414	13055304	2785696	11	19.2	0.369	565
N:CNVR:19p13.12:chr19:15825000:15832999::	chr19:15,825,000-15,832,999 (8Mb, 19p13.12)	CNVR	19	15825000	15832999	N:GEXP:CALR:chr19:13049414:13055304:+:	CALR	GEXP	19	13049414	13055304	2769696	11	19.2	0.369	565
N:CNVR:CYP4F12:chr19:15780000:15789999::	chr19:15,780,000-15,789,999 (10Mb, CYP4F12)	CNVR	19	15780000	15789999	N:GEXP:CALR:chr19:13049414:13055304:+:	CALR	GEXP	19	13049414	13055304	2724696	10.8	19.1	0.368	565
N:CNVR:19p13.12:chr19:15367075:15383515::Gistic_ROI_r_amp	19p13.12 Amplification (Gistic, continuous)	CNVR	19	15367075	15383515	N:GEXP:CALR:chr19:13049414:13055304:+:	CALR	GEXP	19	13049414	13055304	2311771	10.6	18.9	0.368	559
N:CNVR:CYP4F12:chr19:15792000:15794999::	chr19:15,792,000-15,794,999 (3Mb, CYP4F12)	CNVR	19	15792000	15794999	N:GEXP:CALR:chr19:13049414:13055304:+:	CALR	GEXP	19	13049414	13055304	2736696	10.6	18.9	0.365	565
N:GEXP:CALR:chr19:13049414:13055304:+:	CALR	GEXP	19	13049414	13055304	N:GEXP:UBL5:chr19:9938556:9940797:+:	UBL5	GEXP	19	9938556	9940797	3108617	10.8	18.7	0.362	574
N:CNVR:ZNF490:chr19:12693000:12696999::	chr19:12,693,000-12,696,999 (4Mb, ZNF490)	CNVR	19	12693000	12696999	N:GEXP:CALR:chr19:13049414:13055304:+:	CALR	GEXP	19	13049414	13055304	352415	10.3	18.6	0.402	452
N:CNVR:OR10H2:chr19:15833000:15840999::	chr19:15,833,000-15,840,999 (8Mb, OR10H2)	CNVR	19	15833000	15840999	N:GEXP:CALR:chr19:13049414:13055304:+:	CALR	GEXP	19	13049414	13055304	2777696	10.1	18.4	0.361	565
N:GEXP:CALR:chr19:13049414:13055304:+:	CALR	GEXP	19	13049414	13055304	N:GEXP:PACSIN1:chr6:34433853:34504039:+:	PACSIN1	GEXP	6	34433853	34504039	500000000	10.3	18.3	0.357	574
N:CNVR:19p13.2:chr19:12183000:12537999::	chr19:12,183,000-12,537,999 (355Mb, 19p13.2)	CNVR	19	12183000	12537999	N:GEXP:CALR:chr19:13049414:13055304:+:	CALR	GEXP	19	13049414	13055304	511415	9.8	18.1	0.358	565
N:CNVR:19p13.2:chr19:12538000:12538999::	chr19:12,538,000-12,538,999 (100kb, 19p13.2)	CNVR	19	12538000	12538999	N:GEXP:CALR:chr19:13049414:13055304:+:	CALR	GEXP	19	13049414	13055304	510415	9.5	17.8	0.355	565
N:CNVR:NOTCH3:chr19:15295000:15295999::	chr19:15,295,000-15,295,999 (100kb, NOTCH3)	CNVR	19	15295000	15295999	N:GEXP:CALR:chr19:13049414:13055304:+:	CALR	GEXP	19	13049414	13055304	2239696	9.4	17.7	0.36	544
N:CNVR:NOTCH3:chr19:15294000:15294999::	chr19:15,294,000-15,294,999 (100kb, NOTCH3)	CNVR	19	15294000	15294999	N:GEXP:CALR:chr19:13049414:13055304:+:	CALR	GEXP	19	13049414	13055304	2238696	9.3	17.6	0.353	565
N:CNVR:CYP4F12:chr19:15790000:15791999::	chr19:15,790,000-15,791,999 (2Mb, CYP4F12)	CNVR	19	15790000	15791999	N:GEXP:CALR:chr19:13049414:13055304:+:	CALR	GEXP	19	13049414	13055304	2734696	9.2	17.5	0.352	565
N:CNVR:19p13.2:chr19:11923000:12164999::	chr19:11,923,000-12,164,999 (242Mb, 19p13.2)	CNVR	19	11923000	12164999	N:GEXP:CALR:chr19:13049414:13055304:+:	CALR	GEXP	19	13049414	13055304	884415	8.7	17	0.347	565
N:CNVR:ZNF490:chr19:12699000:12699999::	chr19:12,699,000-12,699,999 (100kb, ZNF490)	CNVR	19	12699000	12699999	N:GEXP:CALR:chr19:13049414:13055304:+:	CALR	GEXP	19	13049414	13055304	349415	8.8	17	0.38	465
N:CNVR:19p13.2:chr19:11870000:11870999::	chr19:11,870,000-11,870,999 (100kb, 19p13.2)	CNVR	19	11870000	11870999	N:GEXP:CALR:chr19:13049414:13055304:+:	CALR	GEXP	19	13049414	13055304	1178415	8.6	16.9	0.346	565
N:CNVR:19p13.1:chr19:16000000:16679999::	chr19:16,000,000-16,679,999 (680Mb, 19p13.1)	CNVR	19	16000000	16679999	N:GEXP:CALR:chr19:13049414:13055304:+:	CALR	GEXP	19	13049414	13055304	2944696	8.5	16.8	0.345	565
C:CNVR:19p13.12:chr19:15367075:15383515::Gistic_ROI_d_amp	19p13.12 Amplification (Gistic, discrete)	CNVR	19	15367075	15383515	N:GEXP:CALR:chr19:13049414:13055304:+:	CALR	GEXP	19	13049414	13055304	2311771	10.7	16.7		559
N:CNVR:19p13.2:chr19:11871000:11922999::	chr19:11,871,000-11,922,999 (52Mb, 19p13.2)	CNVR	19	11871000	11922999	N:GEXP:CALR:chr19:13049414:13055304:+:	CALR	GEXP	19	13049414	13055304	1126415	8.4	16.7	0.344	565
N:CNVR:19p13.2:chr19:12165000:12182999::	chr19:12,165,000-12,182,999 (18Mb, 19p13.2)	CNVR	19	12165000	12182999	N:GEXP:CALR:chr19:13049414:13055304:+:	CALR	GEXP	19	13049414	13055304	866415	7.9	16.2	0.338	565
N:CNVR:19p13.2:chr19:11243000:11869999::	chr19:11,243,000-11,869,999 (627Mb, 19p13.2)	CNVR	19	11243000	11869999	N:GEXP:CALR:chr19:13049414:13055304:+:	CALR	GEXP	19	13049414	13055304	1179415	7.5	15.8	0.335	565
N:CNVR:19p13.11:chr19:16737000:17086999::	chr19:16,737,000-17,086,999 (350Mb, 19p13.11)	CNVR	19	16737000	17086999	N:GEXP:CALR:chr19:13049414:13055304:+:	CALR	GEXP	19	13049414	13055304	3681696	7.5	15.8	0.334	565
N:CNVR:19p13.12:chr19:15045000:15049999::	chr19:15,045,000-15,049,999 (5Mb, 19p13.12)	CNVR	19	15045000	15049999	N:GEXP:CALR:chr19:13049414:13055304:+:	CALR	GEXP	19	13049414	13055304	1989696	7.3	15.5	0.332	565
N:CNVR:19p13.11:chr19:16680000:16736999::	chr19:16,680,000-16,736,999 (57Mb, 19p13.11)	CNVR	19	16680000	16736999	N:GEXP:CALR:chr19:13049414:13055304:+:	CALR	GEXP	19	13049414	13055304	3624696	6.2	14.4	0.319	565
N:CNVR:LDLR:chr19:11242000:11242999::	chr19:11,242,000-11,242,999 (100kb, LDLR)	CNVR	19	11242000	11242999	N:GEXP:CALR:chr19:13049414:13055304:+:	CALR	GEXP	19	13049414	13055304	1806415	5.1	13.3	0.307	565
N:CNVR:SMARCA4:chr19:11170000:11194999::	chr19:11,170,000-11,194,999 (25Mb, SMARCA4)	CNVR	19	11170000	11194999	N:GEXP:CALR:chr19:13049414:13055304:+:	CALR	GEXP	19	13049414	13055304	1854415	4.8	13.1	0.304	565
N:CNVR:19p13.12:chr19:15824000:15824999::	chr19:15,824,000-15,824,999 (100kb, 19p13.12)	CNVR	19	15824000	15824999	N:GEXP:CALR:chr19:13049414:13055304:+:	CALR	GEXP	19	13049414	13055304	2768696	4.8	13.1	0.304	565
N:CNVR:LDLR:chr19:11237000:11241999::	chr19:11,237,000-11,241,999 (5Mb, LDLR)	CNVR	19	11237000	11241999	N:GEXP:CALR:chr19:13049414:13055304:+:	CALR	GEXP	19	13049414	13055304	1807415	4.6	12.9	0.301	565
N:GEXP:CALR:chr19:13049414:13055304:+:	CALR	GEXP	19	13049414	13055304	N:METH:CEACAM19:chr19:45174681:::cg23147597	CEACAM19 cg23147597	METH	19	45174681		32119377	4.4	12.8	-0.298	573
N:CNVR:LDLR:chr19:11195000:11236999::	chr19:11,195,000-11,236,999 (42Mb, LDLR)	CNVR	19	11195000	11236999	N:GEXP:CALR:chr19:13049414:13055304:+:	CALR	GEXP	19	13049414	13055304	1812415	4.4	12.7	0.299	565
N:GEXP:CALR:chr19:13049414:13055304:+:	CALR	GEXP	19	13049414	13055304	N:METH:C9orf41:chr9:77644250:::cg18168989	C9orf41 cg18168989	METH	9	77644250		500000000	4.2	12.5	-0.295	573
N:CNVR:19p13.11:chr19:17087000:19834999::	chr19:17,087,000-19,834,999 (3bp, 19p13.11)	CNVR	19	17087000	19834999	N:GEXP:CALR:chr19:13049414:13055304:+:	CALR	GEXP	19	13049414	13055304	4031696	3.9	12.1	0.292	565
N:CNVR:19p13.2:chr19:9279000:11167999::	chr19:9,279,000-11,167,999 (2bp, 19p13.2)	CNVR	19	9279000	11167999	N:GEXP:CALR:chr19:13049414:13055304:+:	CALR	GEXP	19	13049414	13055304	1881415	3.4	11.7	0.286	565
N:GEXP:CALR:chr19:13049414:13055304:+:	CALR	GEXP	19	13049414	13055304	N:METH:FKBP9:chr7:32996145:::cg17786776	FKBP9 cg17786776	METH	7	32996145		500000000	2.4	10.8	-0.275	560
N:GEXP:CALR:chr19:13049414:13055304:+:	CALR	GEXP	19	13049414	13055304	N:METH:C1orf59:chr1:109204325:::cg00328227	C1orf59 cg00328227	METH	1	109204325		500000000	1.5	9.9	-0.26	573
N:GEXP:CALR:chr19:13049414:13055304:+:	CALR	GEXP	19	13049414	13055304	N:METH:CST7:chr20:24930099:::cg09971811	CST7 cg09971811	METH	20	24930099		500000000	1.5	9.8	-0.259	573
N:GEXP:CALR:chr19:13049414:13055304:+:	CALR	GEXP	19	13049414	13055304	N:METH:IFNGR2:chr21:34774627:::cg17356733	IFNGR2 cg17356733	METH	21	34774627		500000000	1.2	9.6	-0.256	573
N:GEXP:CALR:chr19:13049414:13055304:+:	CALR	GEXP	19	13049414	13055304	N:METH:STXBP2:chr19:7701212:::cg21541083	STXBP2 cg21541083	METH	19	7701212		5348202	1.2	9.5	-0.255	571
N:GEXP:CALR:chr19:13049414:13055304:+:	CALR	GEXP	19	13049414	13055304	N:METH:GLRX2:chr1:193075191:::cg15361231	GLRX2 cg15361231	METH	1	193075191		500000000	0.7	9.1	-0.251	561
N:GEXP:CALR:chr19:13049414:13055304:+:	CALR	GEXP	19	13049414	13055304	N:METH:ADA:chr20:43279793:::cg20622019	ADA cg20622019	METH	20	43279793		500000000	0.8	9.1	-0.249	573
N:GEXP:CALR:chr19:13049414:13055304:+:	CALR	GEXP	19	13049414	13055304	N:MIRN:HSA-MIR-1307:chr10:105154010:105154158:+:	HSA-MIR-1307	MIRN	10	105154010	105154158	500000000	0	6.5	0.226	476
N:GEXP:CALR:chr19:13049414:13055304:+:	CALR	GEXP	19	13049414	13055304	N:MIRN:HSA-MIR-23B:chr9:97847490:97847586:+:	HSA-MIR-23B	MIRN	9	97847490	97847586	500000000	0	6	-0.216	476
